# Supplementary material for: Identification and Genetic Characterization of a Strain of African Horse Sickness Virus Serotype 1 and Its Safety Evaluation in a Mouse Model
Source: Microorganisms. 2025 Oct 6;13(10):2314. doi: 10.3390/microorganisms13102314 (PMC12566010; doi:10.3390/microorganisms13102314)
Supplement: Supplementary file 1 [file microorganisms-13-02314-s001.zip]

Archive with 12 entries (12 files):
- Figure S1.pdf
- Table S1.xlsx
- Table S2.xlsx
- Table S3.xlsx
- Table S4.xlsx
- Table S5.xlsx
- Table S6.xlsx
- Table S7.xlsx
- Table S8.xlsx
- Table S9.xlsx
- Table S10.xlsx
- .DS_Store
