# Supplementary material for: Identification and Genetic Characterization of a Strain of African Horse Sickness Virus Serotype 1 and Its Safety Evaluation in a Mouse Model
Source: Microorganisms. 2025 Oct 6;13(10):2314. doi: 10.3390/microorganisms13102314 (PMC12566010; doi:10.3390/microorganisms13102314)
Supplement: Supplementary file 1 [file microorganisms-13-02314-s001.zip › Table S1.xlsx]

## Sheet: VP1
Table S1. Blast N search results for vp1 segment of the AHSV/C
Description	Percent identity	Accession Length	Accession
African horse sickness virus isolate 1180 segment 1, complete sequence	99.47	3965	KP009711.1
African horse sickness virus isolate L segment 1, complete sequence	96.8	3965	KP009761.1
African horse sickness virus isolate HS13/63 segment 1, complete sequence	96.7	3965	KM886354.1
African horse sickness virus strain R-V3 segment 1, complete sequence	96.67	3963	MW038744.1
African horse sickness virus isolate Karen segment 1, complete sequence	96.62	3965	KP009751.1
African horse sickness virus isolate RSArrah/03* segment 1, complete sequence	96.65	3965	KF446267.1
African horse sickness virus strain P-3att_(V) segment 1, complete sequence	96.67	3961	MW038740.1
African horse sickness virus strain R-V4 segment 1, complete sequence	96.64	3961	MW038743.1
African horse sickness virus isolate HS 82/61 VP1 gene, complete cds	96.02	3965	KF859996.1
African horse sickness virus strain HS82/61 serotype 2 segment 1, complete sequence	96.01	3961	OM401823.1
African horse sickness virus 2 strain 2/Labstr/ZAF/1998/OBP-252.1 segment 1 VP1 (VP1) gene, complete cds	95.96	3965	KT715601.1
African horse sickness virus isolate Vryheid segment 1, complete sequence	95.89	3965	KP009771.1
African horse sickness virus isolate Westerman segment 1, complete sequence	95.91	3965	KP009781.1
African horse sickness virus 9 isolate 90/60 segment 1, complete sequence	95.91	3965	OL697719.1
African horse sickness virus isolate KENrrah/07* segment 1, complete sequence	95.69	3965	KF446271.1
African horse sickness virus isolate SPArrah/04* segment 1, complete sequence	95.61	3965	KF446268.1
African horsesickness virus strain HS32/62 segment 1, complete sequence	95.59	3965	JQ796724.1
African horse sickness virus strain HS32/62 serotype 4 segment 1, complete sequence	95.61	3962	OM401843.1
African horse sickness virus isolate HS32/62 10S-10BHK-3LP-5Vero-1S segment 1, complete sequence	95.54	3965	KM820849.1
African horse sickness virus 4 isolate AHSV-4_64_99 segment 1, complete sequence	95.51	3965	KP939573.1
African horse sickness virus 4 strain 4/Labstr/ZAF/1998/OBP-116 segment 1 VP1 (VP1) gene, complete cds	95.51	3965	KT030350.1
African horse sickness virus 3 isolate AHSV-3_DG25324_14 segment 1, complete sequence	95.51	3965	KP939484.1
African horse sickness virus isolate HS 39/63 1S VP1 gene, complete cds	95.51	3965	KF860006.1
African horse sickness virus 3 isolate AHSV-3_DG25327_14 segment 1, complete sequence	95.49	3965	KP939485.1
African horse sickness virus 1 VP1 gene for Viral Protein 1, genomic RNA	95.49	3965	AM883164.1
African horse sickness virus isolate HS31/62 2S VP1 gene, complete cds	95.49	3965	KF860016.1
African horse sickness virus 1 strain HS29/62 VP1 gene, complete cds	95.49	3966	FJ183364.1
African horse sickness virus strain HS39/63 serotype 6 segment 1, complete sequence	95.51	3961	OM401863.1
African horse sickness virus 1 isolate E160440_EP09828 VP1 gene, complete cds	95.46	3965	KX987188.1
African horse sickness virus strain HS208/06 serotype 3 segment 1, complete sequence	95.48	3962	OM401833.1
African horse sickness virus 7 isolate AHSV-7_31_62 segment 1, complete sequence	95.46	3965	KP939930.1
African horse sickness virus 1 strain 1/E.caballus-tc/ZAF/2004/Witbank-E040299 segment 1 VP1 (VP1) gene, complete cds	95.46	3965	KT187067.1
African horse sickness virus 7 strain 7/Labstr/ZAF/1962/OVI-HS31/62 segment 1 VP1 (VP1) gene, complete cds	95.46	3965	KT030640.2
African horse sickness virus 3 strain 3/Labstr/ZAF/1998/OBP-116 segment 1 VP1 (VP1) gene, complete cds	95.46	3965	KT030340.1
African horse sickness virus strain HS31/62 serotype 7 segment 1, complete sequence	95.48	3961	OM401873.1
African horse sickness virus 1 isolate AHSV-1_29_62_LP(B) segment 1, complete sequence	95.48	3960	KY471466.1
African horse sickness virus 1 strain 1/E.caballus-tc/ZAF/2004/Kempton Park-E040264 segment 1 VP1 (VP1) gene, complete cds	95.44	3965	KT030490.1
African horse sickness virus 1 strain 1/E.caballus-tc/ZAF/2004/Troughend-E040031 segment 1 VP1 (VP1) gene, complete cds	95.44	3965	KT186927.1
African horse sickness virus strain HS29/62 serotype 1 segment 1, complete sequence	95.48	3958	OM401813.1
African horse sickness virus 1 strain 1/E.caballus-tc/ZAF/2004/Elsenburg-E040020 segment 1 VP1 (VP1) gene, complete cds	95.41	3965	KT186897.1
African horse sickness virus 1 isolate E160445_PRL160501 VP1 gene, complete cds	95.41	3965	KX987208.1
African horse sickness virus 1 strain 1/E.caballus-tc/ZAF/2011/Mamre-E110143_1 segment 1 VP1 (VP1) gene, complete cds	95.41	3965	KT070447.1
African horse sickness virus 1 strain 1/E.caballus-tc/ZAF/2014/Porterville-E140485_WC00528 segment 1 VP1 (VP1) gene, complete cds	95.41	3965	KT187097.1
African horse sickness virus 1 isolate AHSV-1_29_62_MP segment 1, complete sequence	95.41	3965	KY471467.1
Orbivirus alphaequi isolate E040058 VP1 gene, complete cds	95.41	3965	KX987168.1
African horse sickness virus 1 strain 1/E.caballus-tc/ZAF/2010/Mooi River-E100249 segment 1 VP1 (VP1) gene, complete cds	95.41	3965	KT030380.1
African horse sickness virus 3 strain 3/E.caballus-tc/ZAF/2012/Kyalami-E120318 segment 1 VP1 (VP1) gene, complete cds	95.41	3965	KT030370.1
African horse sickness virus 1 isolate AHSV-1_22_01 segment 1, complete sequence	95.41	3965	KP939369.1
African horse sickness virus 4 isolate 32/62 segment 1, complete sequence	95.52	3948	OL581644.1
African horse sickness virus 1 strain 1/E.caballus-tc/ZAF/2014/Saron-E140526_WC00488 segment 1 VP1 (VP1) gene, complete cds	95.38	3965	KT187157.1
African horse sickness virus 1 strain 1/E.caballus-tc/ZAF/2011/Mamre-E110418_1 segment 1 VP1 (VP1) gene, complete cds	95.38	3965	KT070497.1
African horse sickness virus 1 strain 1/E.caballus-tc/ZAF/2011/Mamre-E110180_WC44 segment 1 VP1 (VP1) gene, complete cds	95.38	3965	KT070487.1
African horse sickness virus 1 strain 1/E.caballus-tc/ZAF/2004/Elsenburg-E040019 segment 1 VP1 (VP1) gene, complete cds	95.38	3965	KT715641.1
African horse sickness virus 1 strain 1/E.caballus-tc/ZAF/2014/Robertson-E140816_RB00221 segment 1 VP1 (VP1) gene, complete cds	95.38	3965	KT187227.1
African horse sickness virus 1 strain 1/E.caballus-tc/ZAF/2004/Derdepoort-E040253_5 segment 1 VP1 (VP1) gene, complete cds	95.38	3965	KT030440.1
African horse sickness virus 1 strain 1/E.caballus-tc/ZAF/2014/Porterville-E140536_WC00506 segment 1 VP1 (VP1) gene, complete cds	95.38	3965	KT187197.1
African horse sickness virus 1 strain 1/E.caballus-tc/ZAF/2011/Mamre-E110674_3 segment 1 VP1 (VP1) gene, complete cds	95.38	3965	KT070467.1
African horse sickness virus 1 strain 1/E.caballus-tc/ZAF/2011/Mamre-E110180_WC165 segment 1 VP1 (VP1) gene, complete cds	95.36	3965	KT070477.1
African horse sickness virus 1 strain 1/E.caballus-tc/ZAF/2011/Mamre-E110411_1 segment 1 VP1 (VP1) gene, complete cds	95.36	3965	KT070457.1
African horse sickness virus 1 strain 1/E.caballus-tc/ZAF/2014/Robertson-E140702_RB00008 segment 1 VP1 (VP1) gene, complete cds	95.36	3965	KT187087.1
African horsesickness virus strain RSArrah/04 RNA-dependent RNA polymerase (pol) gene, complete cds	95.42	3954	GQ506546.1
African horse sickness virus 4 isolate AHSV-4_90_01 segment 1, complete sequence	95.28	3965	KP939577.1
African horse sickness virus 2 isolate AHSV-2_6_81 segment 1, complete sequence	95.01	3965	KP939421.1
African horse sickness virus isolate PAKrrah/09* segment 1, complete sequence	92.46	3965	KF446273.1
African horse sickness virus isolate RSArrah/06* segment 1, complete sequence	89.91	3965	KF446270.1
African horse sickness virus isolate HS 90/61 VP1 gene, complete cds	89.86	3965	KF860036.1
African horse sickness virus 3 isolate AHSV-3_2_89 segment 1, complete sequence	89.84	3965	KP939482.1
African horse sickness virus strain HS90/61 serotype 9 segment 1, complete sequence	89.85	3962	OM401893.1
African horsesickness virus segment 1, complete genome	89.81	3965	NC_006021.1
African horse sickness virus isolate RSArrah/08* segment 1, complete sequence	89.76	3965	KF446272.1
African horse sickness virus 5 isolate AHSV-5_13_99 segment 1, complete sequence	89.74	3965	KP939699.1
African horse sickness virus 8 isolate AHSV-8_58_81 segment 1, complete sequence	89.74	3965	KP940005.1
African horse sickness virus 5 isolate AHSV-5_13_94 segment 1, complete sequence	89.74	3965	KP939698.1
African horse sickness virus 5 strain AHSV-5/NAM2000 segment 1, complete sequence	89.7	3963	OP455575.1
African horse sickness virus 5 isolate 30/62 segment 1, complete sequence	89.72	3965	OL697709.1
African horse sickness virus isolate RSArrah/05* segment 1, complete sequence	89.56	3965	KF446269.1
African horse sickness virus 5 isolate AHSV-5_30_62 segment 1, complete sequence	89.56	3965	KP939701.1
African horse sickness virus isolate HS 10/62 2S VP1 gene, complete cds	89.53	3965	KF860026.1
African horse sickness virus 5 isolate AHSV-5_42_01 segment 1, complete sequence	89.53	3965	KP939703.1
African horse sickness virus isolate HS 30/62 segment 1, complete sequence	89.51	3965	KM886344.1
African horse sickness virus strain P-8wt_(A) segment 1, complete sequence	89.53	3963	MW038739.1
African horse sickness virus 5 strain 5/Labstr/ZAF/1962/OVI-HS30/62 segment 1 VP1 (VP1) gene, complete cds	89.51	3965	KT030610.1
African horse sickness virus 5 isolate AHSV-5_86_94 segment 1, complete sequence	89.51	3965	KP939705.1
African horse sickness virus strain HS10/62 serotype 8 segment 1, complete sequence	89.53	3962	OM401883.1
African horsesickness virus segment 1, complete sequence	89.48	3965	JQ742006.1
African horse sickness virus 5 isolate AHSV-5_2_96 segment 1, complete sequence	89.48	3965	KP939700.1
African horse sickness virus strain HS30/62 serotype 5 segment 1, complete sequence	89.5	3962	OM401853.1
African horse sickness virus 8 strain 8/Labstr/ZAF/1998/OBP-252.1 segment 1 VP1 (VP1) gene, complete cds	89.48	3965	KT715631.1
African horse sickness virus 2 isolate AHSV-2_81_03 segment 1, complete sequence	89.46	3965	KP939422.1
African horse sickness virus 7 strain 7/Labstr/ZAF/1998/OBP-252.1 segment 1 VP1 (VP1) gene, complete cds	89.46	3965	KT715621.1
African horse sickness virus 8 strain RSA/OBP/AHSV8/LAV VP1 (VP1) gene, complete cds	89.45	3963	ON630401.1
African horse sickness virus 8 isolate AHSV-8_2_99 segment 1, complete sequence	89.33	3965	KP940002.1
African horse sickness virus 6 strain 6/Labstr/ZAF/1975/OVI-HS02/75 segment 1 VP1 (VP1) gene, complete cds	89.33	3965	KT030630.1
African horse sickness virus 8 isolate AHSV-8_17_98 segment 1, complete sequence	89.31	3965	KP939999.1
African horse sickness virus 6 strain 6/Labstr/ZAF/1998/OBP-252.1 segment 1 VP1 (VP1) gene, complete cds	89.31	3965	KT715611.1
African horse sickness virus isolate HS 02/75 segment 1, complete sequence	89.28	3965	KP009741.1
African horse sickness virus 7 strain RSA/OBP/AHSV7/LAV VP1 (VP1) gene, complete cds	89.41	3949	ON809523.1
African horse sickness virus 8 isolate AHSV-8_9B_98 segment 1, complete sequence	89.26	3965	KP940008.1
African horse sickness virus 5 isolate AHSV-5_47_86 segment 1, complete sequence	89.21	3965	KP939704.1
African horse sickness virus 8 isolate AHSV-8_9_98 segment 1, complete sequence	89.13	3965	KP940009.1
African horse sickness virus 9 isolate AHSV-9_3_14 segment 1, complete sequence	89.13	3965	KP940124.1
African horse sickness virus 6 isolate AHSV-6_19_98 segment 1, complete sequence	89.13	3965	KP939800.1
African horse sickness virus 8 isolate AHSV-8_48_98 segment 1, complete sequence	89.13	3965	KP940004.1
African horse sickness virus isolate HS 90/07 segment 1, complete sequence	89.1	3965	KP009631.1
African horse sickness virus 7 isolate AHSV-7_34_01 segment 1, complete sequence	89.1	3965	KP939931.1
African horse sickness virus isolate HS 29/00 segment 1, complete sequence	89.1	3965	KP009691.1
African horse sickness virus 7 isolate AHSV-7_3_99 segment 1, complete sequence	89.1	3965	KP939932.1
African horse sickness virus 6 isolate AHSV-6_14_01 segment 1, complete sequence	89.1	3965	KP939799.1
African horse sickness virus 6 isolate AHSV-6_110_00 segment 1, complete sequence	89.12	3964	KP939798.1
African horsesickness virus isolate HS 02/07 structural protein VP1 gene, complete cds	89.08	3965	FJ196584.1
African horse sickness virus isolate HS21/07 segment 1, complete sequence	89.08	3965	KP009621.1
African horse sickness virus isolate HS 28/08 segment 1, complete sequence	89.08	3965	KP009661.1
African horse sickness virus 4 isolate AHSV-4_68_09 segment 1, complete sequence	89.08	3965	KP939575.1
African horse sickness virus 6 isolate AHSV-6_33-1_98 segment 1, complete sequence	89.08	3965	KP939804.1
African horse sickness virus 7 isolate AHSV-7_67_99 segment 1, complete sequence	89.08	3965	KP939933.1
African horse sickness virus 4 strain 4/E.caballus-tc/ZAF/2004/Derdepoort-E040091 segment 1 VP1 (VP1) gene, complete cds	89.08	3965	KT187057.1
African horse sickness virus 6 isolate AHSV-6_28_87 segment 1, complete sequence	89.08	3965	KP939802.1
African horse sickness virus 7 isolate AHSV-7_105_99 segment 1, complete sequence	89.08	3965	KP939928.1
African horse sickness virus 9 isolate AHSV-9_15_02 segment 1, complete sequence	89.05	3965	KP940118.1
African horse sickness virus 4 isolate AHSV-4_37_98 segment 1, complete sequence	89.05	3965	KP939572.1
African horse sickness virus isolate HS 27/08 segment 1, complete sequence	89.06	3965	KP009701.1
African horse sickness virus 6 isolate AHSV-6_93_99 segment 1, complete sequence	89.05	3965	KP939810.1
African horse sickness virus 5 isolate AHSV-5_93_00 segment 1, complete sequence	89.05	3964	KP939707.1
African horse sickness virus 4 isolate AHSV-4_19_97 segment 1, complete sequence	89.03	3965	KP939569.1
African horse sickness virus isolate HS 73/08 segment 1, complete sequence	89.03	3965	KP009641.1
African horse sickness virus 6 isolate AHSV-6_68_00 segment 1, complete sequence	89.03	3965	KP939808.1
African horse sickness virus 6 isolate AHSV-6_4_98 segment 1, complete sequence	89.03	3965	KP939806.1
African horse sickness virus 9 isolate AHSV-9_2_03 segment 1, complete sequence	89.03	3965	KP940123.1
African horse sickness virus isolate HS 145/09 VP1 gene, complete cds	89.03	3965	KP033466.1
African horse sickness virus 4 isolate AHSV-4_31_00 segment 1, complete sequence	89.03	3965	KP939570.1
African horse sickness virus 5 strain 5/E.caballus-tc/NAM/2005/Okahanja-E050105 segment 1 VP1 (VP1) gene, complete cds	89.03	3965	KT030520.1
African horse sickness virus isolate HS 04/08 segment 1, complete sequence	89	3965	KP009671.1
African horse sickness virus 1 isolate AHSV-1_44_00 segment 1, complete sequence	89	3965	KP939372.1
African horse sickness virus 3 isolate AHSV-3_1_02 segment 1, complete sequence	89	3965	KP939481.1
African horse sickness virus isolate V349.1 serotype 1 segment 1, complete sequence	89.02	3962	OM289919.1
African horse sickness virus 9 isolate AHSV-9_22S_03 segment 1, complete sequence	89	3965	KP940122.1
African horse sickness virus 7 isolate AHSV-7_1955_14 segment 1, complete sequence	89	3965	KP939929.1
African horse sickness virus isolate HS 72/08 segment 1, complete sequence	88.98	3965	KP009731.1
African horse sickness virus 2 isolate AHSV-2_40_00 segment 1, complete sequence	88.98	3965	KP939420.1
African horse sickness virus 5 strain 5/E.caballus-tc/ZAF/2010/Rustenburg-E100007 segment 1 VP1 (VP1) gene, complete cds	88.98	3965	KT030420.1
African horse sickness virus 9 isolate AHSV-9_22L_03 segment 1, complete sequence	88.98	3965	KP940121.1
African horse sickness virus isolate V357.1 serotype 9 segment 1, complete sequence	89	3962	OM362338.1
African horse sickness virus 3 isolate AHSV-3_14_98 segment 1, complete sequence	88.95	3965	KP939480.1
African horse sickness virus 3 isolate AHSV-3_48_01 segment 1, complete sequence	88.95	3965	KP939483.1
African horse sickness virus 5 isolate AHSV-5_35_09 segment 1, complete sequence	88.96	3965	KP939702.1
African horse sickness virus 3 isolate AHSV-3_109_08 segment 1, complete sequence	88.95	3965	KP939478.1
African horse sickness virus 1 strain 1/E.caballus-tc/ZAF/2004/Hoedspruit-E040159 segment 1 VP1 (VP1) gene, complete cds	88.93	3965	KT030480.1
African horse sickness virus 9 isolate AHSV-9_43_01 segment 1, complete sequence	88.93	3965	KP940126.1
African horse sickness virus isolate V353.1 serotype 5 segment 1, complete sequence	88.94	3962	OM362298.1
Orbivirus alphaequi isolate THA2020/01 segment 1 VP1 (VP1) gene, complete cds	88.9	3965	MT586213.1
African horse sickness virus isolate V351.1 serotype 3 segment 1, complete sequence	88.94	3960	OM362278.1
African horse sickness virus 4 strain 4/E.caballus-tc/NAM/2004/Okahanja-E040239 segment 1 VP1 (VP1) gene, complete cds	88.91	3965	KT030510.1
African horse sickness virus 8 isolate AHSV-8_96_94 segment 1, complete sequence	88.91	3965	KP940007.1
African horse sickness virus 1 strain 1/E.caballus-tc/ZAF/2005/Hartbeespoort-E050075 segment 1 VP1 (VP1) gene, complete cds	88.91	3965	KT030470.1
African horse sickness virus 8 strain 8/E.caballus-tc/NAM/2011/Windhoek-E110909_2 segment 1 VP1 (VP1) gene, complete cds	88.9	3965	KT030540.1
African horse sickness virus 9 isolate AHSV-9_2033_14 segment 1, complete sequence	88.9	3965	KP940120.1
African horse sickness virus 2 isolate AHSV-2_20_01 segment 1, complete sequence	88.9	3965	KP939418.1
African horse sickness virus 8 strain 8/E.caballus-tc/ZAF/2013/Lydenburg-E130450_EP01858 segment 1 VP1 (VP1) gene, complete cds	88.9	3965	KT030430.1
African horse sickness virus isolate HS 23/08 segment 1, complete sequence	88.89	3965	KP009681.1
African horse sickness virus isolate V354.1 serotype 6 segment 1, complete sequence	88.9	3963	OM362308.1
African horse sickness virus 9 strain 9/E.caballus-tc/ZAF/2013/Estcourt-E130453_EP01862 segment 1 VP1 (VP1) gene, complete cds	88.88	3965	KT030400.1
African horse sickness virus isolate HS 83/04 segment 1, complete sequence	88.89	3965	KP009721.1
African horse sickness virus 1 strain 1/E.caballus-tc/ZAF/2006/Onderstepoort-E060043 segment 1 VP1 (VP1) gene, complete cds	88.88	3965	KT030500.1
African horse sickness virus 4 strain 4/E.caballus-tc/ZAF/2004/Onderstepoort-E040242 segment 1 VP1 (VP1) gene, complete cds	88.86	3965	KT007168.1
African horse sickness virus 2 isolate AHSV-2_20_09 segment 1, complete sequence	88.85	3965	KP939419.1
African horse sickness virus 1 strain 1/E.caballus-tc/ZAF/2005/Pretoria-E050035 segment 1 VP1 (VP1) gene, complete cds	88.86	3965	KT030460.1
African horse sickness virus 1 isolate AHSV-1_29_02 segment 1, complete sequence	88.83	3965	KP939370.1
African horse sickness virus 6 strain 6/E.caballus-tc/ZAF/2012/Vaalwater-E120207 segment 1 VP1 (VP1) gene, complete cds	88.84	3965	KT030410.1
African horse sickness virus isolate V352.1 serotype 4 segment 1, complete sequence	88.89	3953	OM362288.1
African horse sickness virus 4 strain 4/E.caballus-tc/ZAF/2014/Bredell-E140260_EP04229 segment 1 VP1 (VP1) gene, complete cds	88.83	3965	KT003690.1
African horse sickness virus 9 isolate AHSV-9_38_09 segment 1, complete sequence	88.8	3965	KP940125.1
African horse sickness virus isolate V350.1 serotype 2 segment 1, complete sequence	88.84	3959	OM289929.1
African horse sickness virus isolate HS 128/06 segment 1, complete sequence	88.81	3965	KP009651.1
African horse sickness virus 6 strain AHSV-6/NAM2011 segment 1, complete sequence	88.81	3965	OP455585.1
African horse sickness virus 7 strain 7/E.caballus-tc/NAM/2012/Windhoek-E120014_3 segment 1 VP1 (VP1) gene, complete cds	88.81	3965	KT030560.1
African horse sickness virus 6 isolate AHSV-6_26_03 segment 1, complete sequence	88.81	3965	KP939801.1
African horse sickness virus 9 isolate AHSV-9_1945_14 segment 1, complete sequence	88.8	3964	KP940119.1
African horse sickness virus isolate V356.1 serotype 8 segment 1, complete sequence	88.79	3962	OM362328.1
African horse sickness virus 7 isolate AHSV-7_89_09 segment 1, complete sequence	88.78	3965	KP939934.1
African horse sickness virus 4 strain 4/E.caballus-tc/ZAF/2012/Bynespoort-E120200 segment 1 VP1 (VP1) gene, complete cds	88.78	3965	KT030450.1
African horse sickness virus 4 isolate AHSV-4_1927_14 segment 1, complete sequence	88.78	3965	KP939568.1
African horse sickness virus 2 strain 2/E.caballus-tc/ZAF/2012/Mokopane-E120203 segment 1 VP1 (VP1) gene, complete cds	88.71	3965	KT030360.1
African horse sickness virus 7 strain 7/E.caballus-tc/ZAF/2010/Ballito-E100024 segment 1 VP1 (VP1) gene, complete cds	88.71	3965	KT030390.1
African horse sickness virus isolate V355.1 serotype 7 segment 1, complete sequence	88.82	3947	OM362318.1
African horse sickness virus 6 strain AHSV-6/NAM2011 segment 1, complete sequence	88.73	3955	OP508208.1
African horse sickness virus 8 strain AHSV-8/NAM2011 segment 1, complete sequence	88.66	3965	OP455605.1
African horse sickness virus 8 strain 8/E.caballus-tc/NAM/2011/Windhoek-E110916_1 segment 1 VP1 (VP1) gene, complete cds	88.66	3965	KT030550.1
African horse sickness virus 8 strain AHSV-5/NAM2011 segment 1, complete sequence	88.65	3965	OP432769.1
African horse sickness virus 9 strain AHSV- 9/NAM2011 segment 1, complete sequence	88.63	3965	OP508198.1
African horse sickness virus 8 strain 8/E.caballus-tc/NAM/2011/Windhoek-E110905_1 segment 1 VP1 (VP1) gene, complete cds	88.63	3965	KT030530.1
African horse sickness virus 6 isolate AHSV-6_63_09 segment 1, complete sequence	88.63	3965	KP939807.1
African horse sickness virus 8 strain AHSV-8/NAM2011 segment 1, complete sequence	88.58	3965	OP455595.1
African horse sickness virus 6 strain AHSV-6/NAM2011 segment 1, complete sequence	88.56	3965	OP508188.1
