# Supplementary material for: Identification and Genetic Characterization of a Strain of African Horse Sickness Virus Serotype 1 and Its Safety Evaluation in a Mouse Model
Source: Microorganisms. 2025 Oct 6;13(10):2314. doi: 10.3390/microorganisms13102314 (PMC12566010; doi:10.3390/microorganisms13102314)
Supplement: Supplementary file 1 [file microorganisms-13-02314-s001.zip › Table S2.xlsx]

## Sheet: VP2
Table S2. Blast N search results for vp2 segment of the AHSV/C
Description	Percent identity	Accession Length	Accession
African horse sickness virus isolate 1180 segment 2, complete sequence	98.97	3218	KP009712.1
African horse sickness virus 1 VP2 gene for Viral Protein 2, genomic RNA	97.27	3218	AM883165.1
African horse sickness virus 1 isolate AHSV-1_29_62_MP segment 2, complete sequence	97.2	3218	KY471475.1
African horse sickness virus 1 isolate AHSV-1_29_62_LP(B) segment 2, complete sequence	97.2	3218	KY471474.1
African horse sickness virus 1 strain HS29/62 VP2 gene, complete cds	97.17	3218	FJ183365.1
African horse sickness virus 1 strain 1/E.caballus-tc/ZAF/2004/Troughend-E040031 segment 2 VP2 (VP2) gene, complete cds	97.14	3218	KT186928.1
African horse sickness virus 1 strain 1/E.caballus-tc/ZAF/2011/Mamre-E110180_WC61 segment 2 VP2 (VP2) gene, complete cds	97.14	3218	KT070508.1
African horse sickness virus 1 isolate AHSV-1_22_01 segment 2, complete sequence	97.14	3218	KP939374.1
African horse sickness virus 1 isolate AHSV-1_107_09 segment 2, complete sequence	97.14	3218	KP939373.1
African horse sickness virus 1 strain 1/E.caballus-tc/ZAF/2004/Derdepoort-E040253_5 segment 2 VP2 (VP2) gene, complete cds	97.14	3218	KT030441.1
African horse sickness virus 1 strain 1/E.caballus-tc/ZAF/2004/Kempton Park-E040264 segment 2 VP2 (VP2) gene, complete cds	97.14	3218	KT030491.1
African horsesickness virus serotype 1 major outer capsid protein VP2 (VP2) gene, complete cds	97.14	3218	AY163329.1
African horse sickness virus 1 strain 1/E.caballus-tc/ZAF/2004/Witbank-E040299 segment 2 VP2 (VP2) gene, complete cds	97.14	3218	KT187068.1
African horse sickness virus 1 strain 1/E.caballus-tc/ZAF/2014/Robertson-E140816_RB00221 segment 2 VP2 (VP2) gene, complete cds	97.14	3218	KT187228.1
African horse sickness virus 1 isolate E160307_EP09512 VP2 gene, complete cds	97.14	3218	KX987179.1
African horse sickness virus 1 strain 1/E.caballus-tc/ZAF/2014/Robertson-E140702_RB00008 segment 2 VP2 (VP2) gene, complete cds	97.14	3218	KT187088.1
African horse sickness virus 1 strain 1/E.caballus-tc/ZAF/2004/Vredenheim-E040062 segment 2 VP2 (VP2) gene, complete cds	97.11	3218	KT186988.1
Orbivirus alphaequi isolate E040058 VP2 gene, complete cds	97.11	3218	KX987169.1
African horse sickness virus 1 strain 1/E.caballus-tc/ZAF/2004/Troughend-E040064 segment 2 VP2 (VP2) gene, complete cds	97.11	3218	KT186998.1
African horse sickness virus strain HS29/62 serotype 1 segment 2, complete sequence	97.25	3203	OM401814.1
African horse sickness virus 1 strain 1/E.caballus-tc/ZAF/2014/Porterville-E140485_WC00533 segment 2 VP2 (VP2) gene, complete cds	97.11	3218	KT187108.1
African horse sickness virus 1 strain 1/E.caballus-tc/ZAF/2011/Mamre-E110143_1 segment 2 VP2 (VP2) gene, complete cds	97.11	3218	KT070448.1
African horse sickness virus 1 strain 1/E.caballus-tc/ZAF/2004/Troughend-E040039 segment 2 VP2 (VP2) gene, complete cds	97.11	3218	KT186948.1
African horse sickness virus 1 strain 1/E.caballus-tc/ZAF/2004/Elsenburg-E040020 segment 2 VP2 (VP2) gene, complete cds	97.11	3218	KT186898.1
African horse sickness virus 1 strain 1/E.caballus-tc/ZAF/2004/Elsenburg-E040019 segment 2 VP2 (VP2) gene, complete cds	97.08	3218	KT715642.1
African horse sickness virus 1 strain 1/E.caballus-tc/ZAF/2011/Mamre-E110411_1 segment 2 VP2 (VP2) gene, complete cds	97.08	3218	KT070458.1
African horse sickness virus 1 strain 1/E.caballus-tc/ZAF/2014/Porterville-E140485_WC00522 segment 2 VP2 (VP2) gene, complete cds	97.08	3218	KT187078.1
African horse sickness virus 1 strain 1/E.caballus-tc/ZAF/2014/Porterville-E140536_WC00506 segment 2 VP2 (VP2) gene, complete cds	97.08	3218	KT187198.2
African horse sickness virus 1 strain 1/E.caballus-tc/ZAF/2004/Daktari-E040029 segment 2 VP2 (VP2) gene, complete cds	97.08	3218	KT186918.1
African horse sickness virus 1 strain 1/E.caballus-tc/ZAF/2014/Porterville-E140485_WC00528 segment 2 VP2 (VP2) gene, complete cds	97.08	3218	KT187098.1
African horse sickness virus 1 isolate AHSV-1_44_00 segment 2, complete sequence	95.93	3218	KP939377.1
African horse sickness virus isolate HS21/07 segment 2, complete sequence	95.8	3218	KP009622.1
African horse sickness virus 1 isolate AHSV-1_29_02 segment 2, complete sequence	95.8	3218	KP939375.1
African horse sickness virus 1 strain 1/E.caballus-tc/ZAF/2004/Hoedspruit-E040159 segment 2 VP2 (VP2) gene, complete cds	95.74	3218	KT030481.1
African horse sickness virus 1 strain 1/E.caballus-tc/ZAF/2006/Onderstepoort-E060043 segment 2 VP2 (VP2) gene, complete cds	95.71	3218	KT030501.1
African horse sickness virus 1 strain 1/E.caballus-tc/ZAF/2005/Hartbeespoort-E050075 segment 2 VP2 (VP2) gene, complete cds	95.65	3218	KT030471.1
African horse sickness virus 1 strain 1/E.caballus-tc/ZAF/2005/Pretoria-E050035 segment 2 VP2 (VP2) gene, complete cds	95.65	3218	KT030461.1
African horse sickness virus 1 isolate TAI2020/01 segment 2 VP2 (VP2) gene, complete cds	95.28	3218	MT461278.1
African horse sickness virus isolate V349.1 serotype 1 segment 2, complete sequence	95.16	3200	OM289920.1
African horse sickness virus 1 segment 2 VP2 gene, complete cds	97.36	3158	MT280793.1
