# Supplementary material for: Identification and Genetic Characterization of a Strain of African Horse Sickness Virus Serotype 1 and Its Safety Evaluation in a Mouse Model
Source: Microorganisms. 2025 Oct 6;13(10):2314. doi: 10.3390/microorganisms13102314 (PMC12566010; doi:10.3390/microorganisms13102314)
Supplement: Supplementary file 1 [file microorganisms-13-02314-s001.zip › Table S3.xlsx]

## Sheet: VP3
Table S3. Blast N search results for vp3 segment of the AHSV/C
Description	Percent identity	Accession Length	Accession
African horse sickness virus isolate 1180 segment 3, complete sequence	99.32	2792	KP009713.1
African horse sickness virus isolate Westerman segment 3, complete sequence	99.14	2792	KP009783.1
African horse sickness virus 5 isolate 30/62 segment 3, complete sequence	98.82	2789	OL697711.1
African horse sickness virus 5 isolate AHSV-5_13_99 segment 3, complete sequence	98.78	2792	KP939719.1
African horse sickness virus 5 isolate AHSV-5_86_94 segment 3, complete sequence	98.78	2792	KP939725.1
African horse sickness virus 5 isolate AHSV-5_13_94 segment 3, complete sequence	98.75	2792	KP939718.1
African horse sickness virus 5 strain AHSV-5/NAM2000 segment 3, complete sequence	98.71	2792	OP455577.1
African horse sickness virus 2 isolate AHSV-2_6_81 segment 3, complete sequence	97.71	2792	KP939433.1
African horse sickness virus isolate Vryheid segment 3, complete sequence	97.6	2792	KP009773.1
African horse sickness virus 2 isolate AHSV-2_82_61 segment 3, complete sequence	97.42	2792	KP939435.1
African horse sickness virus isolate RSArrah/02* segment 3, complete sequence	97.39	2792	KF446257.1
African horse sickness virus isolate HS 82/61 VP3 gene, complete cds	97.39	2792	KF859998.1
African horse sickness virus 2 strain 2/Labstr/ZAF/1961/OVI-HS82/61 segment 3 VP3 (VP3) gene, complete cds	97.39	2792	KT030582.1
African horse sickness virus 9 isolate 90/60 segment 3, complete sequence	97.35	2792	OL697721.1
African horse sickness virus 2 isolate AHSV-2_82_61_LP segment 3, complete sequence	97.35	2792	KY471487.1
African horse sickness virus 2 strain 2/Labstr/ZAF/1998/OBP-252.1 segment 3 VP3 (VP3) gene, complete cds	97.31	2792	KT715603.1
African horse sickness virus 4 VP3 gene for core protein, complete cds	97.31	2789	D26572.1
African horse sickness virus isolate SPArrah/04* segment 3, complete sequence	97.28	2792	KF446259.1
African horsesickness virus segment 3, complete sequence	97.28	2792	JQ742008.1
African horse sickness virus 5 isolate AHSV-5_2_96 segment 3, complete sequence	97.24	2792	KP939720.1
African horse sickness virus 7 strain 7/Labstr/ZAF/1998/OBP-252.1 segment 3 VP3 (VP3) gene, complete cds	97.24	2792	KT715623.1
African horse sickness virus strain HS82/61 serotype 2 segment 3, complete sequence	97.4	2774	OM401825.1
African horse sickness virus 7 strain RSA/OBP/AHSV7/LAV VP3 (VP3) gene, complete cds	97.24	2787	ON809525.1
African horse sickness virus strain HS30/62 serotype 5 segment 3, complete sequence	97.26	2774	OM401855.1
African horse sickness virus isolate RSArrah/03* segment 3, complete sequence	97.06	2792	KF446258.1
African horse sickness virus isolate L segment 3, complete sequence	97.03	2792	KP009763.1
African horse sickness virus 1 VP3 gene for Viral Protein 3, genomic RNA	97.03	2792	AM883166.1
African horse sickness virus 3 isolate AHSV-3_DG25324_14 segment 3, complete sequence	97.03	2792	KP939502.1
African horse sickness virus strain R-V2 segment 3, complete sequence	97.03	2792	MW038761.1
African horse sickness virus strain R-V4 segment 3, complete sequence	97.03	2792	MW038759.1
African horse sickness virus strain R-V78 segment 3, complete sequence	97.06	2788	MW038758.1
African horse sickness virus 1 isolate AHSV-1_29_62 segment 3, complete sequence	96.99	2792	KP939381.1
African horse sickness virus isolate HS 39/63 1S VP3 gene, complete cds	96.99	2792	KF860008.1
African horse sickness virus isolate Karen segment 3, complete sequence	96.96	2792	KP009753.1
African horse sickness virus 1 strain 1/E.caballus-tc/ZAF/2011/Mamre-E110180_WC165 segment 3 VP3 (VP3) gene, complete cds	96.96	2792	KT070479.1
African horse sickness virus segment 3, complete sequence	96.96	2792	KM609467.1
African horse sickness virus isolate HS 10/62 2S VP3 gene, complete cds	96.96	2792	KF860028.1
African horse sickness virus 1 VP3 gene, complete cds	96.96	2791	FJ011109.1
African horse sickness virus isolate HS31/62 2S VP3 gene, complete cds	96.96	2792	KF860018.1
African horse sickness virus 3 strain 3/Labstr/ZAF/1998/OBP-116 segment 3 VP3 (VP3) gene, complete cds	97.02	2792	KT030342.1
African horse sickness virus strain P-8wt_(A) segment 3, complete sequence	96.95	2792	MW038755.1
African horsesickness virus strain HS32/62 segment 3, complete sequence	96.92	2792	JQ796726.1
African horse sickness virus 1 strain 1/E.caballus-tc/ZAF/2011/Mamre-E110418_1 segment 3 VP3 (VP3) gene, complete cds	96.92	2792	KT070499.1
African horse sickness virus 4 isolate AHSV-4_64_99 segment 3, complete sequence	96.92	2792	KP939599.1
African horse sickness virus 4 isolate AHSV-4_90_96 segment 3, complete sequence	96.92	2792	KP939604.1
African horse sickness virus 1 strain HS29/62 VP3 gene, complete cds	96.92	2792	FJ183366.1
African horse sickness virus 1 strain 1/E.caballus-tc/ZAF/2014/Robertson-E140702_RB00008 segment 3 VP3 (VP3) gene, complete cds	96.88	2792	KT187089.1
African horse sickness virus 1 strain 1/E.caballus-tc/ZAF/2004/Vredenheim-E040062 segment 3 VP3 (VP3) gene, complete cds	96.88	2792	KT186989.1
African horse sickness virus 1 isolate E160445_PRL160501 VP3 gene, complete cds	96.88	2792	KX987210.1
African horse sickness virus 1 strain 1/E.caballus-tc/ZAF/2004/Witbank-E040299 segment 3 VP3 (VP3) gene, complete cds	96.88	2792	KT187069.1
African horse sickness virus 1 strain 1/E.caballus-tc/ZAF/2010/Mooi River-E100249 segment 3 VP3 (VP3) gene, complete cds	96.88	2792	KT030382.1
African horse sickness virus 1 isolate E160445_PRL160500 VP3 gene, complete cds	96.88	2792	KX987200.1
African horse sickness virus 1 strain 1/E.caballus-tc/ZAF/2004/Derdepoort-E040253_5 segment 3 VP3 (VP3) gene, complete cds	96.88	2792	KT030442.1
African horse sickness virus 1 strain 1/E.caballus-tc/ZAF/2004/Troughend-E040039 segment 3 VP3 (VP3) gene, complete cds	96.88	2792	KT186949.1
African horse sickness virus strain R-V368 segment 3, complete sequence	96.98	2781	MW038757.1
African horse sickness virus 1 strain 1/E.caballus-tc/ZAF/2014/Saron-E140526_WC00493 segment 3 VP3 (VP3) gene, complete cds	96.85	2792	KT187179.1
African horse sickness virus 1 strain 1/E.caballus-tc/ZAF/2004/Avontuur-E040061 segment 3 VP3 (VP3) gene, complete cds	96.85	2792	KT186979.1
Orbivirus alphaequi isolate E040058 VP3 gene, complete cds	96.85	2792	KX987170.1
African horse sickness virus 1 strain 1/E.caballus-tc/ZAF/2014/Porterville-E140485_WC00555 segment 3 VP3 (VP3) gene, complete cds	96.85	2792	KT187129.1
African horse sickness virus 1 strain 1/E.caballus-tc/ZAF/2011/Mamre-E110674_3 segment 3 VP3 (VP3) gene, complete cds	96.85	2792	KT070469.1
African horse sickness virus 3 strain 3/E.caballus-tc/ZAF/2012/Kyalami-E120318 segment 3 VP3 (VP3) gene, complete cds	96.85	2792	KT030372.1
African horse sickness virus 8 strain RSA/OBP/AHSV8/LAV VP3 (VP3) gene, complete cds	96.94	2782	ON630403.1
African horse sickness virus strain HS29/62 serotype 1 segment 3, complete sequence	97.01	2773	OM401815.1
African horse sickness virus 4 isolate AHSV-4_90_01 segment 3, complete sequence	96.78	2792	KP939603.1
African horsesickness virus segment 3, complete sequence	96.78	2792	NC_006017.1
African horse sickness virus strain HS32/62 serotype 4 segment 3, complete sequence	96.94	2776	OM401845.1
African horse sickness virus strain HS39/63 serotype 6 segment 3, complete sequence	96.93	2773	OM401865.1
African horse sickness virus strain HS31/62 serotype 7 segment 3, complete sequence	96.93	2773	OM401875.1
African horse sickness virus strain HS10/62 serotype 8 segment 3, complete sequence	96.93	2772	OM401885.1
African horse sickness virus 4 isolate 32/62 segment 3, complete sequence	96.93	2771	OL581646.1
African horse sickness virus strain HS208/06 serotype 3 segment 3, complete sequence	96.9	2773	OM401835.1
African horse sickness virus isolate RSArrah/06* segment 3, complete sequence	96.45	2792	KF446261.1
African horse sickness virus capsid VP3 (L3) mRNA, complete cds	96.35	2792	AF021236.1
African horse sickness virus isolate HS 02/75 segment 3, complete sequence	96.31	2792	KP009743.1
African horse sickness virus 6 strain 6/Labstr/ZAF/1975/OVI-HS02/75 segment 3 VP3 (VP3) gene, complete cds	96.28	2792	KT030632.1
African horse sickness virus 8 isolate AHSV-8_58_81 segment 3, complete sequence	96.28	2792	KP940029.1
African horse sickness virus 6 strain 6/Labstr/ZAF/1998/OBP-252.1 segment 3 VP3 (VP3) gene, complete cds	96.28	2792	KT715613.1
African horse sickness virus 2 isolate AHSV-2_81_03 segment 3, complete sequence	96.28	2792	KP939434.1
African horsesickness virus inner shell protein (VP3) mRNA, complete cds	96.28	2786	M94312.1
African horse sickness virus 9 isolate AHSV-9_22S_03 segment 3, complete sequence	96.17	2792	KP940146.1
African horse sickness virus 8 isolate AHSV-8_96_94 segment 3, complete sequence	96.1	2792	KP940031.1
African horse sickness virus 1 isolate AHSV-1_29_02 segment 3, complete sequence	96.1	2792	KP939380.1
African horse sickness virus 9 isolate AHSV-9_15_02 segment 3, complete sequence	96.1	2792	KP940142.1
African horse sickness virus 4 strain 4/E.caballus-tc/ZAF/2004/Johannesburg-E040169 segment 3 VP3 (VP3) gene, complete cds	96.06	2792	KT187029.1
African horse sickness virus 9 isolate AHSV-9_22L_03 segment 3, complete sequence	96.06	2792	KP940145.1
African horse sickness virus 9 isolate AHSV-9_2_03 segment 3, complete sequence	96.02	2792	KP940147.1
African horse sickness virus 5 isolate AHSV-5_93_00 segment 3, complete sequence	96.02	2792	KP939727.1
African horse sickness virus 4 strain 4/E.caballus-tc/ZAF/2004/Derdepoort-E040091 segment 3 VP3 (VP3) gene, complete cds	96.02	2792	KT187059.1
African horse sickness virus 4 isolate AHSV-4_37_98 segment 3, complete sequence	96.02	2792	KP939598.1
African horse sickness virus 2 isolate AHSV-2_40_00 segment 3, complete sequence	96.02	2792	KP939432.1
African horse sickness virus 9 isolate AHSV-9_43_01 segment 3, complete sequence	96.02	2792	KP940150.1
African horse sickness virus 4 isolate AHSV-4_19_97 segment 3, complete sequence	96.02	2792	KP939595.1
African horse sickness virus 4 strain 4/E.caballus-tc/ZAF/2004/Onderstepoort-E040242 segment 3 VP3 (VP3) gene, complete cds	96.02	2792	KT007170.1
African horse sickness virus 3 isolate AHSV-3_14_98 segment 3, complete sequence	96.02	2792	KP939498.1
African horse sickness virus 3 isolate AHSV-3_1_02 segment 3, complete sequence	96.02	2792	KP939499.1
African horse sickness virus isolate HS21/07 segment 3, complete sequence	95.99	2792	KP009623.1
African horse sickness virus isolate HS 73/08 segment 3, complete sequence	95.99	2792	KP009643.1
African horse sickness virus 3 isolate AHSV-3_2_89 segment 3, complete sequence	95.99	2792	KP939500.1
African horse sickness virus 6 isolate AHSV-6_33-1_98 segment 3, complete sequence	95.99	2792	KP939830.1
African horse sickness virus 8 isolate AHSV-8_9_98 segment 3, complete sequence	95.99	2792	KP940033.1
African horse sickness virus 2 isolate AHSV-2_20_01 segment 3, complete sequence	95.95	2792	KP939430.1
African horse sickness virus 4 isolate AHSV-4_31_00 segment 3, complete sequence	95.95	2792	KP939596.1
African horse sickness virus 5 strain 5/E.caballus-tc/NAM/2005/Okahanja-E050105 segment 3 VP3 (VP3) gene, complete cds	95.95	2792	KT030522.1
African horse sickness virus 3 isolate AHSV-3_109_08 segment 3, complete sequence	95.95	2792	KP939496.1
African horse sickness virus 4 isolate AHSV-4_68_09 segment 3, complete sequence	95.92	2792	KP939601.1
African horse sickness virus 4 isolate AHSV-4_65_00 segment 3, complete sequence	95.92	2792	KP939600.1
African horse sickness virus 6 isolate AHSV-6_68_00 segment 3, complete sequence	95.92	2792	KP939834.1
African horse sickness virus 7 isolate AHSV-7_3_99 segment 3, complete sequence	95.92	2792	KP939946.1
African horse sickness virus 4 isolate AHSV-4_91_00 segment 3, complete sequence	95.92	2792	KP939605.1
African horse sickness virus isolate HS 90/07 segment 3, complete sequence	95.92	2792	KP009633.1
African horse sickness virus 1 strain 1/E.caballus-tc/ZAF/2004/Hoedspruit-E040159 segment 3 VP3 (VP3) gene, complete cds	95.92	2792	KT030482.1
African horse sickness virus 7 isolate AHSV-7_105_99 segment 3, complete sequence	95.92	2792	KP939942.1
African horse sickness virus 1 strain 1/E.caballus-tc/ZAF/2005/Pretoria-E050035 segment 3 VP3 (VP3) gene, complete cds	95.92	2792	KT030462.1
African horse sickness virus isolate HS 145/09 VP3 gene, complete cds	95.88	2792	KP033468.1
African horse sickness virus 1 strain 1/E.caballus-tc/ZAF/2006/Onderstepoort-E060043 segment 3 VP3 (VP3) gene, complete cds	95.88	2792	KT030502.1
African horse sickness virus isolate HS 29/00 segment 3, complete sequence	95.88	2792	KP009693.1
African horse sickness virus 8 isolate AHSV-8_9B_98 segment 3, complete sequence	95.88	2792	KP940032.1
African horse sickness virus 7 isolate AHSV-7_34_01 segment 3, complete sequence	95.88	2792	KP939945.1
African horse sickness virus 1 isolate AHSV-1_44_00 segment 3, complete sequence	95.88	2792	KP939382.1
African horse sickness virus 8 isolate AHSV-8_17_98 segment 3, complete sequence	95.88	2792	KP940023.1
African horse sickness virus 9 isolate AHSV-9_2033_14 segment 3, complete sequence	95.88	2792	KP940144.1
African horse sickness virus 8 isolate AHSV-8_21_99 segment 3, complete sequence	95.88	2792	KP940024.1
African horse sickness virus 6 isolate AHSV-6_26_03 segment 3, complete sequence	95.85	2792	KP939827.1
African horse sickness virus 3 isolate AHSV-3_48_01 segment 3, complete sequence	95.85	2792	KP939501.1
African horse sickness virus 6 isolate AHSV-6_19_98 segment 3, complete sequence	95.85	2792	KP939826.1
African horse sickness virus 5 isolate AHSV-5_35_09 segment 3, complete sequence	95.85	2792	KP939722.1
African horse sickness virus 8 isolate AHSV-8_2_99 segment 3, complete sequence	95.85	2792	KP940026.1
African horse sickness virus 1 strain 1/E.caballus-tc/ZAF/2005/Hartbeespoort-E050075 segment 3 VP3 (VP3) gene, complete cds	95.85	2792	KT030472.1
African horse sickness virus isolate HS 83/04 segment 3, complete sequence	95.85	2792	KP009723.1
African horsesickness virus isolate HS 02/07 structural protein VP3 gene, complete cds	95.81	2792	FJ196586.1
African horse sickness virus 5 isolate AHSV-5_47_86 segment 3, complete sequence	95.81	2792	KP939724.1
African horse sickness virus 8 strain 8/E.caballus-tc/ZAF/2013/Lydenburg-E130450_EP01858 segment 3 VP3 (VP3) gene, complete cds	95.81	2792	KT030432.1
African horse sickness virus 9 isolate AHSV-9_1945_14 segment 3, complete sequence	95.77	2792	KP940143.1
African horse sickness virus 4 strain 4/E.caballus-tc/NAM/2004/Okahanja-E040239 segment 3 VP3 (VP3) gene, complete cds	95.77	2792	KT030512.1
African horse sickness virus 6 isolate AHSV-6_63_09 segment 3, complete sequence	95.74	2792	KP939833.1
African horse sickness virus isolate HS 27/08 segment 3, complete sequence	95.74	2792	KP009703.1
African horse sickness virus 5 strain 5/E.caballus-tc/ZAF/2010/Rustenburg-E100007 segment 3 VP3 (VP3) gene, complete cds	95.74	2792	KT030422.1
African horse sickness virus 8 strain 8/E.caballus-tc/NAM/2011/Windhoek-E110905_1 segment 3 VP3 (VP3) gene, complete cds	95.74	2792	KT030532.1
African horse sickness virus 2 strain 2/E.caballus-tc/ZAF/2012/Mokopane-E120203 segment 3 VP3 (VP3) gene, complete cds	95.74	2792	KT030362.1
African horse sickness virus 6 isolate AHSV-6_110_00 segment 3, complete sequence	95.74	2792	KP939824.1
African horse sickness virus 9 strain 9/E.caballus-tc/ZAF/2013/Estcourt-E130453_EP01862 segment 3 VP3 (VP3) gene, complete cds	95.74	2792	KT030402.1
African horse sickness virus 6 isolate AHSV-6_14_01 segment 3, complete sequence	95.74	2792	KP939825.1
African horse sickness virus 8 strain AHSV-8/NAM2011 segment 3, complete sequence	95.7	2792	OP455597.1
African horse sickness virus isolate HS 72/08 segment 3, complete sequence	95.7	2792	KP009733.1
African horse sickness virus isolate PAKrrah/09* segment 3, complete sequence	95.7	2792	KF446264.1
African horse sickness virus 8 strain 8/E.caballus-tc/NAM/2011/Windhoek-E110916_1 segment 3 VP3 (VP3) gene, complete cds	95.7	2792	KT030552.1
African horse sickness virus 8 strain 8/E.caballus-tc/NAM/2011/Windhoek-E110909_2 segment 3 VP3 (VP3) gene, complete cds	95.67	2792	KT030542.1
African horse sickness virus 7 isolate AHSV-7_89_09 segment 3, complete sequence	95.67	2792	KP939948.1
African horse sickness virus 6 isolate AHSV-6_93_99 segment 3, complete sequence	95.67	2792	KP939836.1
African horse sickness virus 7 strain 7/E.caballus-tc/ZAF/2010/Ballito-E100024 segment 3 VP3 (VP3) gene, complete cds	95.67	2792	KT030392.1
African horse sickness virus isolate HS 128/06 segment 3, complete sequence	95.67	2792	KP009653.1
African horse sickness virus 6 isolate AHSV-6_28_87 segment 3, complete sequence	95.67	2792	KP939828.1
African horse sickness virus 6 strain AHSV-6/NAM2011 segment 3, complete sequence	95.63	2792	OP508210.1
African horse sickness virus 4 isolate AHSV-4_1927_14 segment 3, complete sequence	95.63	2792	KP939594.1
African horse sickness virus isolate HS 28/08 segment 3, complete sequence	95.59	2792	KP009663.1
African horse sickness virus 2 isolate AHSV-2_20_09 segment 3, complete sequence	95.59	2792	KP939431.1
African horse sickness virus isolate HS 23/08 segment 3, complete sequence	95.59	2792	KP009683.1
African horse sickness virus isolate V356.1 serotype 8 segment 3, complete sequence	95.78	2772	OM362330.1
African horse sickness virus 6 strain AHSV-6/NAM2011 segment 3, complete sequence	95.59	2792	OP455587.1
African horse sickness virus 6 strain 6/E.caballus-tc/ZAF/2012/Vaalwater-E120207 segment 3 VP3 (VP3) gene, complete cds	95.56	2792	KT030412.1
African horse sickness virus isolate HS 04/08 segment 3, complete sequence	95.56	2792	KP009673.1
African horse sickness virus 9 strain AHSV- 9/NAM2011 segment 3, complete sequence	95.52	2792	OP508200.1
African horse sickness virus 9 isolate AHSV-9_38_09 segment 3, complete sequence	95.52	2792	KP940149.1
African horse sickness virus 7 strain 7/E.caballus-tc/NAM/2012/Windhoek-E120014_3 segment 3 VP3 (VP3) gene, complete cds	95.52	2792	KT030562.1
African horse sickness virus 4 strain 4/E.caballus-tc/ZAF/2014/Bredell-E140260_EP04229 segment 3 VP3 (VP3) gene, complete cds	95.49	2792	KT003692.1
African horse sickness virus 6 strain AHSV-6/NAM2011 segment 3, complete sequence	95.31	2792	OP508190.1
African horse sickness virus isolate V357.1 serotype 9 segment 3, complete sequence	95.76	2762	OM362340.1
African horse sickness virus isolate HS 90/61 VP3 gene, complete cds	95.45	2792	KF860038.1
African horse sickness virus isolate V352.1 serotype 4 segment 3, complete sequence	95.64	2773	OM362290.1
African horse sickness virus isolate V354.1 serotype 6 segment 3, complete sequence	95.54	2781	OM362310.1
African horse sickness virus 7 isolate AHSV-7_1955_14 segment 3, complete sequence	95.42	2792	KP939943.1
African horsesickness virus strain PAKrrah/09 segment 3, complete sequence	95.38	2792	GQ506549.1
African horse sickness virus isolate V355.1 serotype 7 segment 3, complete sequence	95.53	2774	OM362320.1
African horse sickness virus isolate V353.1 serotype 5 segment 3, complete sequence	95.46	2774	OM362300.1
African horse sickness virus isolate V349.1 serotype 1 segment 3, complete sequence	95.46	2774	OM289921.1
Orbivirus alphaequi isolate THA2020/01 segment 3 VP3 (VP3) gene, complete cds	95.27	2792	MT586214.1
African horse sickness virus strain HS90/61 serotype 9 segment 3, complete sequence	95.42	2773	OM401895.1
African horse sickness virus isolate V350.1 serotype 2 segment 3, complete sequence	95.38	2773	OM289931.1
African horse sickness virus 4 strain 4/E.caballus-tc/ZAF/2012/Bynespoort-E120200 segment 3 VP3 (VP3) gene, complete cds	95.16	2792	KT030452.1
African horse sickness virus isolate V351.1 serotype 3 segment 3, complete sequence	95.32	2776	OM362280.1
African horse sickness virus 1 strain 1/E.caballus/THA/2020/CU-3 VP3 gene, complete cds	95.19	2767	MW387428.1
African horse sickness virus 9 strain Reference VP3 gene, complete cds	95.22	2718	KJ156526.1
