# Supplementary material for: Identification and Genetic Characterization of a Strain of African Horse Sickness Virus Serotype 1 and Its Safety Evaluation in a Mouse Model
Source: Microorganisms. 2025 Oct 6;13(10):2314. doi: 10.3390/microorganisms13102314 (PMC12566010; doi:10.3390/microorganisms13102314)
Supplement: Supplementary file 1 [file microorganisms-13-02314-s001.zip › Table S4.xlsx]

## Sheet: VP6
Table S4. Blast N search results for vp6 segment of the AHSV/C
Description	Percent identity	Accession Length	Accession
African horse sickness virus isolate 1180 segment 7, complete sequence	97.95	1169	KP009717.1
African horse sickness virus 5 strain 5/Labstr/ZAF/1962/OVI-HS30/62 segment 9 VP6 (VP6) gene, complete cds	96.83	1169	KT030615.1
African horse sickness virus isolate HS 30/62 segment 7, complete sequence	96.75	1169	KM886352.1
African horse sickness virus 5 isolate AHSV-5_13_94 segment 9, complete sequence	96.75	1169	KP939778.1
African horse sickness virus 5 isolate 30/62 segment 9, complete sequence	96.75	1169	OL697717.1
African horse sickness virus 8 strain 8/Labstr/ZAF/1998/OBP-252.1 segment 9 VP6 (VP6) gene, complete cds	96.66	1169	KT715636.1
African horse sickness virus 5 isolate AHSV-5_42_01 segment 9, complete sequence	96.66	1169	KP939783.1
African horse sickness virus isolate HS 82/61 VP6 gene, complete cds	96.66	1169	KF860003.1
African horse sickness virus 5 isolate AHSV-5_2_96 segment 9, complete sequence	96.58	1169	KP939780.1
African horse sickness virus 5 isolate AHSV-5_86_94 segment 9, complete sequence	96.58	1169	KP939785.1
African horse sickness virus 5 strain AHSV-5/NAM2000 segment 9, complete sequence	96.49	1169	OP455583.1
African horse sickness virus 7 strain 7/Labstr/ZAF/1998/OBP-252.1 segment 9 VP6 (VP6) gene, complete cds	96.49	1169	KT715626.1
African horse sickness virus 2 isolate AHSV-2_82_61 segment 9, complete sequence	96.49	1169	KP939471.1
African horse sickness virus 4 isolate AHSV-4_90_01 segment 9, complete sequence	96.49	1169	KP939681.1
African horsesickness virus segment 7, complete sequence	96.49	1169	JQ742012.1
African horse sickness virus 7 strain RSA/OBP/AHSV7/LAV VP6 (VP6) gene, complete cds	96.49	1168	ON809531.1
African horse sickness virus 2 isolate AHSV-2_82_61_LP segment 9, complete sequence	96.41	1169	KY471535.1
African horse sickness virus 2 strain 2/Labstr/ZAF/1998/OBP-252.1 segment 9 VP6 (VP6) gene, complete cds	96.32	1169	KT715606.1
African horse sickness virus isolate Vryheid segment 7, complete sequence	96.24	1169	KP009777.1
African horse sickness virus 6 strain 6/Labstr/ZAF/1975/OVI-HS02/75 segment 9 VP6 (VP6) gene, complete cds	96.15	1169	KT030635.1
African horse sickness virus 6 isolate AHSV-6_2_75 segment 9, complete sequence	96.15	1169	KP939907.1
African horse sickness virus isolate L segment 7, complete sequence	96.15	1169	KP009767.1
African horse sickness virus 2 isolate AHSV-2_6_81 segment 9, complete sequence	96.15	1169	KP939469.1
African horse sickness virus isolate HS 02/75 segment 7, complete sequence	96.07	1169	KP009747.1
African horse sickness virus 6 strain 6/Labstr/ZAF/1998/OBP-252.1 segment 9 VP6 (VP6) gene, complete cds	96.07	1169	KT715616.1
African horse sickness virus 1 strain 1/E.caballus-tc/ZAF/2004/Vredenheim-E040065 segment 9 VP6 (VP6) gene, complete cds	96.07	1169	KT187012.1
African horse sickness virus isolate HS13/63 segment 7, complete sequence	96.07	1169	KM886360.1
African horse sickness virus 1 VP6 gene for Viral Protein 6, genomic RNA	96.07	1169	AM883170.1
African horse sickness virus 5 isolate AHSV-5_47_86 segment 9, complete sequence	96.07	1169	KP939784.1
African horse sickness virus 8 isolate AHSV-8_58_81 segment 9, complete sequence	96	1175	KP940100.1
African horse sickness virus 6 isolate 2/75 segment 9, complete sequence	95.98	1169	OL581662.1
African horse sickness virus isolate HS 10/62 2S VP6 gene, complete cds	95.98	1169	KF860034.1
African horse sickness virus 8 strain 8/Labstr/KEN/1962/OVI-HS10/62 segment 9 VP6 (VP6) gene, complete cds	95.98	1169	KT030655.1
African horse sickness virus isolate Karen segment 7, complete sequence	95.89	1169	KP009757.1
African horse sickness virus 1 isolate AHSV-1_29_62_MP segment 9, complete sequence	95.98	1169	KY471531.1
African horse sickness virus 1 strain 1/E.caballus-tc/ZAF/2014/Robertson-E140702_RB00008 segment 9 VP6 (VP6) gene, complete cds	95.98	1169	KT187092.1
African horse sickness virus 3 isolate AHSV-3_DG25324_14 segment 9, complete sequence	95.98	1169	KP939556.1
African horse sickness virus strain P-8wt_(A) segment 9, complete sequence	96.07	1163	MW038803.1
African horse sickness virus 1 isolate AHSV-1_29_62_LP(A) segment 9, complete sequence	95.98	1169	KY471529.1
African horse sickness virus 3 isolate AHSV-3_13_63 segment 9, complete sequence	95.98	1169	KP939551.1
African horse sickness virus 1 strain 1/E.caballus-tc/ZAF/2014/Porterville-E140485_WC00522 segment 9 VP6 (VP6) gene, complete cds	95.98	1169	KT187082.1
African horse sickness virus 7 isolate AHSV-7_3_99 segment 9, complete sequence	95.98	1169	KP939988.1
African horse sickness virus 3 strain 3/E.caballus-tc/ZAF/2012/Kyalami-E120318 segment 9 VP6 (VP6) gene, complete cds	95.98	1169	KT030375.1
African horse sickness virus 4 isolate AHSV-4_37_98 segment 9, complete sequence	95.98	1169	KP939676.1
African horse sickness virus 1 strain 1/E.caballus-tc/ZAF/2011/Mamre-E110418_1 segment 9 VP6 (VP6) gene, complete cds	95.98	1169	KT070502.1
African horse sickness virus 1 VP6 gene, complete cds	95.98	1168	FJ011113.1
African horse sickness virus strain R-V78 segment 9, complete sequence	96.06	1162	MW038806.1
African horse sickness virus strain HS82/61 serotype 2 segment 9, complete sequence	96.28	1155	OM401831.1
African horse sickness virus 9 isolate AHSV-9_2033_14 segment 9, complete sequence	95.89	1169	KP940215.1
African horse sickness virus (AHSV3-VP6) gene, complete cds	95.89	1169	U19881.1
African horse sickness virus 1 strain HS29/62 VP6 gene, complete cds	95.89	1169	FJ183370.1
African horse sickness virus 1 strain 1/E.caballus-tc/ZAF/2011/Mamre-E110674_3 segment 9 VP6 (VP6) gene, complete cds	95.89	1169	KT070472.1
African horse sickness virus 1 strain 1/E.caballus-tc/ZAF/2010/Mooi River-E100249 segment 9 VP6 (VP6) gene, complete cds	95.89	1169	KT030385.1
African horse sickness virus 1 strain 1/E.caballus-tc/ZAF/2011/Mamre-E110180_WC165 segment 9 VP6 (VP6) gene, complete cds	95.89	1169	KT070482.1
African horse sickness virus 1 strain 1/E.caballus-tc/ZAF/2011/Mamre-E110411_1 segment 9 VP6 (VP6) gene, complete cds	95.89	1169	KT070462.1
African horse sickness virus 1 isolate E160307_EP09512 VP6 gene, complete cds	95.89	1169	KX987183.1
African horse sickness virus 2 isolate AHSV-2_20_09 segment 9, complete sequence	95.89	1169	KP939467.1
African horse sickness virus 1 strain 1/E.caballus-tc/ZAF/2014/Porterville-E140485_WC00555 segment 9 VP6 (VP6) gene, complete cds	95.89	1169	KT187132.1
African horse sickness virus 1 strain 1/E.caballus-tc/ZAF/2011/Mamre-E110143_1 segment 9 VP6 (VP6) gene, complete cds	95.89	1169	KT070452.1
African horse sickness virus 4 isolate AHSV-4_19_97 segment 9, complete sequence	95.89	1169	KP939673.1
African horse sickness virus 1 strain 1/E.caballus-tc/ZAF/2004/Troughend-E040031 segment 9 VP6 (VP6) gene, complete cds	95.89	1169	KT186932.1
African horse sickness virus strain R-V4 segment 9, complete sequence	95.98	1163	MW038807.1
African horse sickness virus 1 strain 1/E.caballus-tc/ZAF/2004/Troughend-E040039 segment 9 VP6 (VP6) gene, complete cds	95.89	1169	KT186952.1
African horse sickness virus 8 isolate AHSV-8_96_94 segment 9, complete sequence	95.89	1169	KP940102.1
African horse sickness virus 1 strain 1/E.caballus-tc/ZAF/2014/Robertson-E140816_RB00221 segment 9 VP6 (VP6) gene, complete cds	95.89	1169	KT187232.1
African horse sickness virus 6 isolate AHSV-6_14_01 segment 9, complete sequence	95.89	1169	KP939903.1
African horse sickness virus 1 strain 1/E.caballus-tc/ZAF/2011/Mamre-E110180_WC61 segment 9 VP6 (VP6) gene, complete cds	95.89	1169	KT070512.1
African horse sickness virus 1 isolate AHSV-1_107_09 segment 9, complete sequence	95.89	1169	KP939408.1
African horse sickness virus 7 strain 7/E.caballus-tc/ZAF/2010/Ballito-E100024 segment 9 VP6 (VP6) gene, complete cds	95.89	1169	KT030395.1
African horse sickness virus 3 strain 3/Labstr/ZAF/1998/OBP-116 segment 9 VP6 (VP6) gene, complete cds	95.97	1169	KT030345.1
African horse sickness virus strain HS30/62 serotype 5 segment 9, complete sequence	96.58	1141	OM401861.1
African horse sickness virus 1 strain 1/E.caballus-tc/ZAF/2014/Saron-E140526_WC00493 segment 9 VP6 (VP6) gene, complete cds	95.81	1169	KT187182.1
African horse sickness virus 4 isolate AHSV-4_64_99 segment 9, complete sequence	95.81	1169	KP939677.1
African horse sickness virus 4 isolate AHSV-4_97_99 segment 9, complete sequence	95.81	1169	KP939684.1
African horse sickness virus 9 isolate AHSV-9_6_01 segment 9, complete sequence	95.81	1169	KP940223.1
African horse sickness virus 5 strain 5/E.caballus-tc/NAM/2005/Okahanja-E050105 segment 9 VP6 (VP6) gene, complete cds	95.81	1169	KT030525.1
African horse sickness virus 6 isolate AHSV-6_28_87 segment 9, complete sequence	95.81	1169	KP939906.1
African horse sickness virus strain R-V1 segment 9, complete sequence	95.81	1169	MW038810.1
African horse sickness virus 1 strain 1/E.caballus-tc/ZAF/2004/Vredenheim-E040062 segment 9 VP6 (VP6) gene, complete cds	95.81	1169	KT186992.1
African horse sickness virus 2 isolate AHSV-2_81_03 segment 9, complete sequence	95.72	1169	KP939470.1
African horse sickness virus isolate HS31/62 2S VP6 gene, complete cds	95.72	1169	KF860024.1
African horse sickness virus 9 isolate AHSV-9_22S_03 segment 9, complete sequence	95.72	1169	KP940217.1
African horse sickness virus 5 strain 5/E.caballus-tc/ZAF/2010/Rustenburg-E100007 segment 9 VP6 (VP6) gene, complete cds	95.72	1169	KT030425.1
African horse sickness virus strain R-V2 segment 9, complete sequence	95.72	1169	MW038809.1
African horse sickness virus 9 isolate AHSV-9_15_02 segment 9, complete sequence	95.72	1169	KP940105.1
African horse sickness virus 1 strain 1/E.caballus-tc/ZAF/2004/Hoedspruit-E040159 segment 9 VP6 (VP6) gene, complete cds	95.72	1169	KT030485.1
African horse sickness virus 2 isolate AHSV-2_20_01 segment 9, complete sequence	95.64	1169	KP939466.1
African horse sickness virus isolate HS 72/08 segment 7, complete sequence	95.64	1169	KP009737.1
African horse sickness virus 8 strain 8/E.caballus-tc/NAM/2011/Windhoek-E110909_2 segment 9 VP6 (VP6) gene, complete cds	95.64	1169	KT030545.1
African horse sickness virus 4 strain 4/E.caballus-tc/ZAF/2012/Bynespoort-E120200 segment 9 VP6 (VP6) gene, complete cds	95.64	1169	KT030455.1
African horse sickness virus isolate HS 90/61 VP6 gene, complete cds	95.64	1169	KF860044.1
African horse sickness virus 6 isolate AHSV-6_68_00 segment 9, complete sequence	95.64	1169	KP939912.1
African horse sickness virus 9 isolate AHSV-9_22L_03 segment 9, complete sequence	95.64	1169	KP940216.1
African horse sickness virus isolate HS 27/08 segment 7, complete sequence	95.55	1169	KP009707.1
African horse sickness virus 9 isolate AHSV-9_49_02 segment 9, complete sequence	95.55	1169	KP940222.1
African horse sickness virus 9 isolate AHSV-9_90_61 segment 9, complete sequence	95.55	1169	KP940224.1
African horse sickness virus 1 isolate AHSV-1_29_02 segment 9, complete sequence	95.55	1169	KP939410.1
African horse sickness virus 9 strain AHSV- 9/NAM2011 segment 9, complete sequence	95.47	1169	OP508206.1
African horse sickness virus isolate HS 90/07 segment 7, complete sequence	95.47	1169	KP009637.1
African horse sickness virus 8 strain 8/E.caballus-tc/ZAF/2013/Lydenburg-E130450_EP01858 segment 9 VP6 (VP6) gene, complete cds	95.47	1169	KT030435.1
African horse sickness virus isolate HS 73/08 segment 7, complete sequence	95.47	1169	KP009647.1
African horse sickness virus 9 isolate 90/60 segment 9, complete sequence	95.47	1169	OL697727.1
African horsesickness virus isolate HS 02/07 structural protein VP6 gene, complete cds	95.47	1169	FJ196590.1
African horse sickness virus isolate HS 28/08 segment 7, complete sequence	95.47	1169	KP009667.1
Orbivirus alphaequi isolate THA2020/01 segment 9 VP6 (VP6) gene, complete cds	95.38	1169	MT586220.1
African horse sickness virus 6 strain AHSV-6/NAM2011 segment 9, complete sequence	95.38	1169	OP508196.1
African horse sickness virus 8 strain AHSV-8/NAM2011 segment 9, complete sequence	95.38	1169	OP455603.1
African horse sickness virus 8 strain AHSV-5/NAM2011 segment 9, complete sequence	95.38	1169	OP432777.1
African horse sickness virus 6 strain AHSV-6/NAM2011 segment 9, complete sequence	95.3	1169	OP508216.1
African horse sickness virus 2 strain 2/E.caballus-tc/ZAF/2012/Mokopane-E120203 segment 9 VP6 (VP6) gene, complete cds	95.38	1169	KT030365.1
African horse sickness virus 6 strain AHSV-6/NAM2011 segment 9, complete sequence	95.3	1169	OP455593.1
African horse sickness virus strain R-V368 segment 9, complete sequence	95.28	1159	MW038805.1
African horse sickness virus 7 strain 7/E.caballus-tc/NAM/2012/Windhoek-E120014_3 segment 9 VP6 (VP6) gene, complete cds	95.38	1171	KT030565.1
African horse sickness virus 9 isolate AHSV-9_3_14 segment 9, complete sequence	95.31	1172	KP940219.1
African horsesickness virus chromosome segment 9, complete genome	95.3	1169	NC_006019.1
African horse sickness virus strain HS29/62 serotype 1 segment 9, complete sequence	95.97	1142	OM401821.1
African horse sickness virus 8 strain AHSV-8/NAM2011 segment 9, complete sequence	95.3	1169	OP455613.1
African horse sickness virus 7 isolate AHSV-7_89_09 segment 9, complete sequence	95.22	1172	KP939990.1
African horse sickness virus 4 strain 4/E.caballus-tc/NAM/2004/Okahanja-E040239 segment 9 VP6 (VP6) gene, complete cds	95.21	1169	KT030515.1
African horse sickness virus isolate HS 145/09 VP6 gene, complete cds	95.21	1169	KP033472.1
African horse sickness virus 9 isolate AHSV-9_1945_14 segment 9, complete sequence	95.21	1169	KP940214.1
African horse sickness virus isolate V351.1 serotype 3 segment 9, complete sequence	95.5	1156	OM362286.1
African horse sickness virus isolate V357.1 serotype 9 segment 9, complete sequence	95.58	1153	OM362346.1
African horse sickness virus strain HS208/06 serotype 3 segment 9, complete sequence	95.8	1143	OM401841.1
African horse sickness virus 8 strain 8/E.caballus-tc/NAM/2011/Windhoek-E110916_1 segment 9 VP6 (VP6) gene, complete cds	95.14	1172	KT030555.1
African horse sickness virus 4 isolate AHSV-4_1927_14 segment 9, complete sequence	95.12	1169	KP939672.1
African horse sickness virus strain HS10/62 serotype 8 segment 9, complete sequence	95.72	1144	OM401891.1
African horse sickness virus isolate V352.1 serotype 4 segment 9, complete sequence	95.87	1137	OM362296.1
African horse sickness virus 6 strain 6/E.caballus-tc/ZAF/2012/Vaalwater-E120207 segment 9 VP6 (VP6) gene, complete cds	95.05	1172	KT030415.1
African horse sickness virus 8 strain 8/E.caballus-tc/NAM/2011/Windhoek-E110905_1 segment 9 VP6 (VP6) gene, complete cds	95.05	1172	KT030535.1
African horse sickness virus 6 isolate AHSV-6_19_98 segment 9, complete sequence	95.04	1169	KP939904.1
African horse sickness virus isolate V353.1 serotype 5 segment 9, complete sequence	95.71	1142	OM362306.1
African horsesickness virus strain PAKrrah/09 VP6 protein (VP6) gene, complete cds	95.71	1141	GQ506551.1
African horse sickness virus 7 isolate AHSV-7_1955_14 segment 9, complete sequence	94.97	1172	KP939985.1
African horse sickness virus isolate V355.1 serotype 7 segment 9, complete sequence	95.78	1137	OM362326.1
African horse sickness virus 3 isolate AHSV-3_14_98 segment 9, complete sequence	94.95	1169	KP939552.1
African horse sickness virus 1 strain 1/E.caballus/THA/2020/CU-3 VP6 gene, complete cds	95.39	1150	MW387434.1
African horse sickness virus strain HS90/61 serotype 9 segment 9, complete sequence	95.52	1139	OM401901.1
African horse sickness virus strain HS31/62 serotype 7 segment 9, complete sequence	95.36	1143	OM401881.1
African horse sickness virus isolate V349.1 serotype 1 segment 9, complete sequence	95.51	1135	OM289927.1
African horse sickness virus 9 isolate AHSV-9_43_01 segment 9, complete sequence	94.53	1169	KP940221.1
African horse sickness virus isolate V356.1 serotype 8 segment 9, complete sequence	95.26	1139	OM362336.1
African horse sickness virus isolate V350.1 serotype 2 segment 9, complete sequence	95.24	1135	OM289937.1
African horse sickness virus 1 isolate 110983/63-Thailand-NParks-SG segment 9 VP6 gene, partial cds	95.39	1128	MT711966.1
African horse sickness virus isolate V354.1 serotype 6 segment 9, complete sequence	95.16	1136	OM362316.1
African horse sickness virus 3 isolate AHSV-3_48_01 segment 9, complete sequence	92.99	1145	KP939555.1
Orbivirus alphaequi isolate DM8/14 VP6 protein (VP6) gene, partial cds; and non-structural protein 4 (NS4) gene, complete cds	94.91	530	MN625127.1
Orbivirus alphaequi isolate DM5/15 VP6 protein (VP6) gene, partial cds; and non-structural protein 4 (NS4) gene, complete cds	94.91	530	MN625133.1
Orbivirus alphaequi isolate DM9/14 VP6 protein (VP6) gene, partial cds; and non-structural protein 4 (NS4) gene, complete cds	94.53	530	MN625131.1
Orbivirus alphaequi isolate DM12/14 VP6 protein (VP6) gene, partial cds; and non-structural protein 4 (NS4) gene, complete cds	94.34	530	MN625134.1
Orbivirus alphaequi isolate DM21/11 VP6 protein (VP6) gene, partial cds; and non-structural protein 4 (NS4) gene, complete cds	94.95	515	MN625126.1
African horse sickness virus 5 isolate AHSV-5_35_09 segment 9, complete sequence	77.9	1160	KP939782.1
African horse sickness virus 1 isolate AHSV-1_44_00 segment 9, complete sequence	77.8	1160	KP939412.1
African horse sickness virus 3 isolate AHSV-3_109_08 segment 9, complete sequence	77.9	1160	KP939550.1
African horse sickness virus isolate HS 128/06 segment 9, complete sequence	77.88	1160	KP009659.1
African horse sickness virus 6 isolate AHSV-6_110_00 segment 9, complete sequence	77.77	1160	KP939902.1
African horse sickness virus isolate HS 29/00 segment 9, complete sequence	77.77	1160	KP009699.1
African horse sickness virus 4 strain 4/E.caballus-tc/ZAF/2014/Bredell-E140260_EP04229 segment 9 VP6 (VP6) gene, complete cds	77.77	1160	KT003695.1
African horse sickness virus 1 strain 1/E.caballus-tc/ZAF/2005/Hartbeespoort-E050075 segment 9 VP6 (VP6) gene, complete cds	77.77	1160	KT030475.1
African horse sickness virus 4 strain 4/E.caballus-tc/ZAF/2004/Derdepoort-E040091 segment 9 VP6 (VP6) gene, complete cds	77.65	1160	KT187062.1
African horse sickness virus 8 isolate AHSV-8_48_98 segment 9, complete sequence	77.65	1160	KP940099.1
African horse sickness virus 7 isolate AHSV-7_34_01 segment 9, complete sequence	77.65	1160	KP939987.1
African horse sickness virus 6 isolate AHSV-6_63_09 segment 9, complete sequence	77.78	1160	KP939911.1
African horse sickness virus isolate HS 23/08 segment 9, complete sequence	77.65	1160	KP009689.1
African horse sickness virus isolate HS 04/08 segment 9, complete sequence	77.65	1160	KP009679.1
African horse sickness virus 6 isolate AHSV-6_93_99 segment 9, complete sequence	77.63	1160	KP939914.1
African horse sickness virus 9 strain 9/E.caballus-tc/ZAF/2013/Estcourt-E130453_EP01862 segment 9 VP6 (VP6) gene, complete cds	77.65	1160	KT030405.1
African horse sickness virus 7 isolate AHSV-7_105_99 segment 9, complete sequence	77.65	1160	KP939984.1
African horse sickness virus 2 isolate AHSV-2_40_00 segment 9, complete sequence	77.65	1160	KP939468.1
African horse sickness virus 4 isolate AHSV-4_65_00 segment 9, complete sequence	77.54	1160	KP939678.1
African horse sickness virus 6 isolate AHSV-6_33-1_98 segment 9, complete sequence	77.54	1160	KP939908.1
African horse sickness virus 7 isolate AHSV-7_67_99 segment 9, complete sequence	77.54	1160	KP939989.1
African horse sickness virus 1 strain 1/E.caballus-tc/ZAF/2006/Onderstepoort-E060043 segment 9 VP6 (VP6) gene, complete cds	77.56	1160	KT030505.1
African horse sickness virus 8 isolate AHSV-8_9B_98 segment 9, complete sequence	77.54	1160	KP940103.1
African horse sickness virus 4 isolate AHSV-4_91_00 segment 9, complete sequence	77.54	1160	KP939683.1
African horse sickness virus 3 isolate AHSV-3_1_02 segment 9, complete sequence	77.54	1160	KP939553.1
African horse sickness virus 6 isolate AHSV-6_26_03 segment 9, complete sequence	77.43	1160	KP939905.1
African horse sickness virus 4 isolate AHSV-4_31_00 segment 9, complete sequence	77.43	1160	KP939674.1
African horse sickness virus 5 isolate AHSV-5_93_00 segment 9, complete sequence	77.43	1160	KP939787.1
African horse sickness virus segment 9, complete sequence	77.43	1160	KM609473.1
African horse sickness virus isolate HS21/07 segment 9, complete sequence	77.31	1160	KP009629.1
African horse sickness virus isolate HS 83/04 segment 9, complete sequence	77.31	1160	KP009729.1
African horse sickness virus isolate HS32/62 10S-10BHK-3LP-5Vero-1S segment 9, complete sequence	77.31	1160	KM820857.1
African horse sickness virus 8 isolate AHSV-8_9_98 segment 9, complete sequence	77.31	1160	KP940104.1
African horsesickness virus strain HS32/62 segment 9, complete sequence	77.31	1160	JQ796732.1
African horse sickness virus 3 isolate AHSV-3_2_89 segment 9, complete sequence	77.31	1160	KP939554.1
African horse sickness virus 4 strain 4/Labstr/ZAF/1998/OBP-116 segment 9 VP6 (VP6) gene, complete cds	77.2	1160	KT030355.1
African horse sickness virus strain HS32/62 serotype 4 segment 9, complete sequence	77.21	1146	OM401851.1
African horse sickness virus 1 isolate AHSV-1_22_01 segment 9, complete sequence	77.09	1160	KP939409.1
African horse sickness virus isolate HS 39/63 1S VP6 gene, complete cds	77.09	1160	KF860014.1
African horse sickness virus isolate Westerman segment 9, complete sequence	76.94	1160	KP009789.1
African horse sickness virus 4 isolate 32/62 segment 9, complete sequence	76.91	1143	OL581652.1
African horse sickness virus strain HS39/63 serotype 6 segment 9, complete sequence	76.81	1131	OM401871.1
African horse sickness virus 8 isolate AHSV-8_21_99 segment 9, complete sequence	95.6	1160	KP940096.1
African horse sickness virus 6 isolate AHSV-6_33_98 segment 9, complete sequence	95.6	1160	KP939909.1
African horse sickness virus 1 strain 1/E.caballus-tc/ZAF/2005/Pretoria-E050035 segment 9 VP6 (VP6) gene, complete cds	95.6	1160	KT030465.1
African horse sickness virus 8 isolate AHSV-8_17_98 segment 9, complete sequence	95.6	1160	KP940095.1
African horse sickness virus 8 isolate AHSV-8_2_99 segment 9, complete sequence	95.6	1160	KP940098.1
African horsesickness virus strain RSArrah/04 VP6 protein (VP6) gene, complete cds	95.12	1117	GQ506547.1
