# Supplementary material for: Identification and Genetic Characterization of a Strain of African Horse Sickness Virus Serotype 1 and Its Safety Evaluation in a Mouse Model
Source: Microorganisms. 2025 Oct 6;13(10):2314. doi: 10.3390/microorganisms13102314 (PMC12566010; doi:10.3390/microorganisms13102314)
Supplement: Supplementary file 1 [file microorganisms-13-02314-s001.zip › Table S5.xlsx]

## Sheet: VP7
Table S5. Blast N search results for vp7 segment of the AHSV/C
Description	Percent identity	Accession Length	Accession
African horse sickness virus isolate 1180 segment 8, complete sequence	99.57	1167	KP009718.1
African horsesickness virus segment 8, complete sequence	97.94	1167	JQ742013.1
African horse sickness virus 7 strain RSA/OBP/AHSV7/LAV VP7 (VP7) gene, complete cds	98.02	1163	ON809529.1
African horse sickness virus 4 isolate AHSV-4_64_99 segment 7, complete sequence	97.86	1167	KP939651.1
African horse sickness virus 3 isolate AHSV-3_DG25324_14 segment 7, complete sequence	97.77	1167	KP939538.1
VP7 antigen [African horse sickness virus AHSV9, serotype 9, Genomic RNA, 1167 nt]	97.77	1167	S69829.1
African horse sickness virus strain P-3att_(V) segment 7, complete sequence	97.85	1166	MW038788.1
African horse sickness virus strain R-V1 segment 7, complete sequence	97.85	1165	MW038794.1
African horse sickness virus 1 strain 1/E.caballus-tc/ZAF/2004/Troughend-E040039 segment 7 VP7 (VP7) gene, complete cds	97.69	1167	KT186953.1
African horse sickness virus isolate L segment 8, complete sequence	97.69	1167	KP009768.1
African horse sickness virus strain R-V2 segment 7, complete sequence	97.69	1167	MW038793.1
African horse sickness virus strain HS208/06 serotype 3 segment 7, complete sequence	97.84	1157	OM401839.1
African horse sickness virus isolate HS 10/62 2S VP7 gene, complete cds	97.51	1167	KF860032.1
African horse sickness virus 1 strain HS29/62 VP7 gene, complete cds	97.43	1167	FJ183371.1
African horse sickness virus 6 isolate 2/75 segment 7, complete sequence	97.43	1167	OL581660.1
African horse sickness virus 6 strain 6/Labstr/ZAF/1975/OVI-HS02/75 segment 7 VP7 (VP7) gene, complete cds	97.43	1167	KT030636.1
African horse sickness virus isolate Karen segment 8, complete sequence	97.43	1167	KP009758.1
African horse sickness virus isolate HS32/62 10S-10BHK-3LP-5Vero-1S segment 7, complete sequence	97.43	1167	KM820855.1
African horse sickness virus 1 strain 1/E.caballus-tc/ZAF/2011/Mamre-E110674_3 segment 7 VP7 (VP7) gene, complete cds	97.35	1168	KT070473.1
African horse sickness virus 3 core protein VP7 gene, complete cds	97.34	1167	AF545433.1
African horse sickness virus isolate HS 02/75 segment 8, complete sequence	97.34	1167	KP009748.1
African horse sickness virus segment 7, complete sequence	97.34	1167	KM609471.1
African horse sickness virus 1 VP7 gene for Viral Protein 7, genomic RNA	97.34	1167	AM883171.1
African horse sickness virus strain HS10/62 serotype 8 segment 7, complete sequence	97.66	1154	OM401889.1
African horse sickness virus strain HS32/62 serotype 4 segment 7, complete sequence	97.5	1159	OM401849.1
African horsesickness virus strain HS32/62 segment 7, complete sequence	97.26	1167	JQ796730.1
African horse sickness virus 1 strain 1/E.caballus-tc/ZAF/2004/Witbank-E040299 segment 7 VP7 (VP7) gene, complete cds	97.26	1167	KT187073.1
African horse sickness virus isolate HS 90/61 VP7 gene, complete cds	97.26	1167	KF860042.1
African horse sickness virus 8 isolate AHSV-8_58_81 segment 7, complete sequence	97.26	1167	KP940077.1
African horse sickness virus 1 VP7 gene, complete cds	97.26	1166	FJ011114.1
African horse sickness virus 4 isolate 32/62 segment 7, complete sequence	97.41	1160	OL581650.1
African horse sickness virus isolate Westerman segment 7, complete sequence	97.17	1167	KP009787.1
African horse sickness virus strain HS90/61 serotype 9 segment 7, complete sequence	97.41	1160	OM401899.1
African horse sickness virus 1 isolate E160307_EP09512 VP7 gene, complete cds	97.17	1167	KX987184.1
African horse sickness virus 9 segment 7 structural protein VP7 gene, complete cds	97.09	1167	U90337.1
African horse sickness virus isolate HS 39/63 1S VP7 gene, complete cds	97.09	1167	KF860012.1
African horse sickness virus 2 isolate AHSV-2_6_81 segment 7, complete sequence	97.09	1167	KP939457.1
African horse sickness virus 7 strain 7/Labstr/ZAF/1962/OVI-HS31/62 segment 7 VP7 (VP7) gene, complete cds	97	1167	KT030646.1
African horse sickness virus isolate HS31/62 2S VP7 gene, complete cds	96.92	1167	KF860022.1
African horse sickness virus isolate HS 83/04 segment 7, complete sequence	96.83	1167	KP009727.1
African horsesickness virus isolate HS 02/07 structural protein VP7 gene, complete cds	96.74	1167	FJ196591.1
African horsesickness virus segment 7, complete sequence	96.52	1179	NC_006011.1
African horse sickness virus strain HS31/62 serotype 7 segment 7, complete sequence	97.05	1152	OM401879.1
African horse sickness virus isolate HS 90/07 segment 8, complete sequence	96.66	1167	KP009638.1
African horse sickness virus 7 isolate AHSV-7_89_09 segment 7, complete sequence	96.66	1167	KP939976.1
African horse sickness virus isolate HS 28/08 segment 8, complete sequence	96.57	1167	KP009668.1
African horse sickness virus 8 isolate AHSV-8_21_99 segment 7, complete sequence	96.57	1167	KP940072.1
African horse sickness virus 1 isolate AHSV-1_29_02 segment 7, complete sequence	96.57	1167	KP939400.1
African horse sickness virus 4 strain 4/E.caballus-tc/NAM/2004/Okahanja-E040239 segment 7 VP7 (VP7) gene, complete cds	96.57	1167	KT030516.1
African horse sickness virus 5 strain 5/E.caballus-tc/NAM/2005/Okahanja-E050105 segment 7 VP7 (VP7) gene, complete cds	96.57	1167	KT030526.1
African horse sickness virus 4 strain 4/E.caballus-tc/ZAF/2004/Onderstepoort-E040242 segment 7 VP7 (VP7) gene, complete cds	96.57	1167	KT007174.1
African horse sickness virus 4 strain 4/E.caballus-tc/ZAF/2004/Derdepoort-E040091 segment 7 VP7 (VP7) gene, complete cds	96.57	1167	KT187063.1
African horse sickness virus 8 isolate AHSV-8_17_98 segment 7, complete sequence	96.57	1167	KP940071.1
African horse sickness virus isolate V350.1 serotype 2 segment 7, complete sequence	96.96	1151	OM289935.1
African horse sickness virus isolate V357.1 serotype 9 segment 7, complete sequence	96.8	1157	OM362344.1
African horse sickness virus strain HS39/63 serotype 6 segment 7, complete sequence	97.2	1141	OM401869.1
African horse sickness virus isolate HS21/07 segment 7, complete sequence	96.49	1167	KP009627.1
African horse sickness virus 8 strain 8/E.caballus-tc/NAM/2011/Windhoek-E110905_1 segment 7 VP7 (VP7) gene, complete cds	96.49	1167	KT030536.1
African horse sickness virus isolate HS 29/00 segment 7, complete sequence	96.49	1167	KP009697.1
African horse sickness virus 8 isolate AHSV-8_48_98 segment 7, complete sequence	96.49	1167	KP940076.1
African horse sickness virus 8 isolate AHSV-8_2_99 segment 7, complete sequence	96.49	1167	KP940074.1
African horse sickness virus 8 strain AHSV-8/NAM2011 segment 7, complete sequence	96.49	1167	OP455601.1
African horse sickness virus 8 strain 8/E.caballus-tc/NAM/2011/Windhoek-E110909_2 segment 7 VP7 (VP7) gene, complete cds	96.49	1167	KT030546.1
African horse sickness virus isolate V354.1 serotype 6 segment 7, complete sequence	96.71	1156	OM362314.1
African horse sickness virus 8 isolate AHSV-8_9_98 segment 7, complete sequence	96.4	1167	KP940081.1
African horse sickness virus 7 isolate AHSV-7_3_99 segment 7, complete sequence	96.4	1167	KP939974.1
African horse sickness virus 5 strain 5/E.caballus-tc/ZAF/2010/Rustenburg-E100007 segment 7 VP7 (VP7) gene, complete cds	96.4	1167	KT030426.1
African horse sickness virus 6 isolate AHSV-6_68_00 segment 7, complete sequence	96.4	1167	KP939886.1
African horse sickness virus 9 isolate AHSV-9_15_02 segment 7, complete sequence	96.4	1167	KP940190.1
African horse sickness virus isolate HS 145/09 VP7 gene, complete cds	96.4	1167	KP033473.1
African horse sickness virus 8 strain 8/E.caballus-tc/NAM/2011/Windhoek-E110916_1 segment 7 VP7 (VP7) gene, complete cds	96.4	1167	KT030556.1
African horse sickness virus 9 isolate AHSV-9_3_14 segment 7, complete sequence	96.4	1167	KP940196.1
African horse sickness virus 8 strain AHSV-8/NAM2011 segment 7, complete sequence	96.4	1167	OP455611.1
African horse sickness virus strain HS29/62 serotype 1 segment 7, complete sequence	97.35	1130	OM401819.1
Orbivirus alphaequi isolate THA2020/01 segment 7 VP7 (VP7) gene, complete cds	96.39	1165	MT586218.1
African horse sickness virus 1 strain 1/E.caballus-tc/ZAF/2005/Pretoria-E050035 segment 7 VP7 (VP7) gene, complete cds	96.32	1167	KT030466.1
African horse sickness virus 9 isolate AHSV-9_6_01 segment 7, complete sequence	96.32	1167	KP940200.1
African horse sickness virus 6 isolate AHSV-6_33_98 segment 7, complete sequence	96.32	1167	KP939883.1
African horse sickness virus isolate V349.1 serotype 1 segment 7, complete sequence	96.62	1155	OM289925.1
African horse sickness virus 2 isolate AHSV-2_40_00 segment 7, complete sequence	96.32	1167	KP939456.1
African horse sickness virus 6 strain 6/E.caballus-tc/ZAF/2012/Vaalwater-E120207 segment 7 VP7 (VP7) gene, complete cds	96.32	1167	KT030416.1
African horse sickness virus 8 isolate AHSV-8_9B_98 segment 7, complete sequence	96.32	1167	KP940080.1
African horse sickness virus 4 isolate AHSV-4_37_98 segment 7, complete sequence	96.32	1167	KP939650.1
African horse sickness virus 6 isolate AHSV-6_26_03 segment 7, complete sequence	96.39	1167	KP939879.1
African horse sickness virus 9 isolate AHSV-9_43_01 segment 7, complete sequence	96.39	1167	KP940198.1
African horse sickness virus 4 isolate AHSV-4_19_97 segment 7, complete sequence	96.54	1156	KP939647.1
African horse sickness virus 7 isolate AHSV-7_1955_14 segment 7, complete sequence	96.23	1167	KP939971.1
African horse sickness virus 9 isolate AHSV-9_22S_03 segment 7, complete sequence	96.23	1167	KP940194.1
African horse sickness virus isolate HS 73/08 segment 8, complete sequence	96.23	1167	KP009648.1
African horse sickness virus 5 isolate AHSV-5_47_86 segment 7, complete sequence	96.23	1167	KP939764.1
African horse sickness virus 9 strain AHSV- 9/NAM2011 segment 7, complete sequence	96.23	1167	OP508204.1
African horse sickness virus 1 strain 1/E.caballus-tc/ZAF/2006/Onderstepoort-E060043 segment 7 VP7 (VP7) gene, complete cds	96.23	1167	KT030506.1
African horse sickness virus 9 isolate AHSV-9_2_03 segment 7, complete sequence	96.23	1167	KP940195.1
African horse sickness virus 4 isolate AHSV-4_65_00 segment 7, complete sequence	96.23	1167	KP939652.1
African horse sickness virus 6 isolate AHSV-6_110_00 segment 7, complete sequence	96.23	1167	KP939876.1
African horse sickness virus isolate HS 04/08 segment 7, complete sequence	96.23	1167	KP009677.1
African horse sickness virus 2 isolate AHSV-2_81_03 segment 7, complete sequence	96.23	1167	KP939458.1
African horse sickness virus 6 strain AHSV-6/NAM2011 segment 7, complete sequence	96.14	1167	OP508214.1
African horse sickness virus 6 isolate AHSV-6_33-1_98 segment 7, complete sequence	96.14	1167	KP939882.1
African horse sickness virus 4 isolate AHSV-4_68_09 segment 7, complete sequence	96.14	1167	KP939653.1
African horse sickness virus isolate HS 23/08 segment 7, complete sequence	96.14	1167	KP009687.1
African horse sickness virus 1 strain 1/E.caballus-tc/ZAF/2004/Hoedspruit-E040159 segment 7 VP7 (VP7) gene, complete cds	96.14	1167	KT030486.1
African horse sickness virus isolate V356.1 serotype 8 segment 7, complete sequence	96.45	1155	OM362334.1
African horse sickness virus isolate V355.1 serotype 7 segment 7, complete sequence	96.68	1146	OM362324.1
African horse sickness virus 2 strain 2/E.caballus-tc/ZAF/2012/Mokopane-E120203 segment 7 VP7 (VP7) gene, complete cds	96.14	1167	KT030366.1
African horse sickness virus 6 isolate AHSV-6_63_09 segment 7, complete sequence	96.14	1167	KP939885.1
African horse sickness virus 3 isolate AHSV-3_109_08 segment 7, complete sequence	96.14	1167	KP939532.1
African horse sickness virus strain R-V368 segment 7 VP7 (VP7) gene, partial cds	97.65	1108	MW038789.1
African horse sickness virus 4 isolate AHSV-4_1927_14 segment 7, complete sequence	96.06	1167	KP939646.1
African horse sickness virus 9 strain 9/E.caballus-tc/ZAF/2013/Estcourt-E130453_EP01862 segment 7 VP7 (VP7) gene, complete cds	96.06	1167	KT030406.1
African horse sickness virus 7 strain 7/E.caballus-tc/ZAF/2010/Ballito-E100024 segment 7 VP7 (VP7) gene, complete cds	96.06	1167	KT030396.1
African horse sickness virus isolate HS 128/06 segment 7, complete sequence	96.06	1167	KP009657.1
African horse sickness virus 6 isolate AHSV-6_6_90 segment 7, complete sequence	96.06	1167	KP939887.1
African horse sickness virus 4 isolate AHSV-4_91_00 segment 7, complete sequence	96.28	1156	KP939657.1
African horse sickness virus 7 strain 7/E.caballus-tc/NAM/2012/Windhoek-E120014_3 segment 7 VP7 (VP7) gene, complete cds	95.97	1167	KT030566.1
African horse sickness virus 6 isolate AHSV-6_14_01 segment 7, complete sequence	95.97	1167	KP939877.1
African horse sickness virus 8 strain 8/E.caballus-tc/ZAF/2013/Lydenburg-E130450_EP01858 segment 7 VP7 (VP7) gene, complete cds	95.97	1167	KT030436.1
African horse sickness virus isolate V352.1 serotype 4 segment 7, complete sequence	96.74	1136	OM362294.1
African horse sickness virus 5 isolate AHSV-5_93_00 segment 7, complete sequence	95.89	1167	KP939767.1
African horse sickness virus 6 isolate AHSV-6_93_99 segment 7, complete sequence	95.89	1167	KP939888.1
African horse sickness virus isolate HS 27/08 segment 8, complete sequence	95.89	1167	KP009708.1
African horse sickness virus isolate V351.1 serotype 3 segment 7, complete sequence	96.27	1152	OM362284.1
African horse sickness virus 9 isolate AHSV-9_2033_14 segment 7, complete sequence	95.89	1167	KP940192.1
African horse sickness virus 9 isolate AHSV-9_1945_14 segment 7, complete sequence	95.89	1167	KP940191.1
African horse sickness virus 6 isolate AHSV-6_19_98 segment 7, complete sequence	95.89	1167	KP939878.1
African horse sickness virus 1 strain 1/E.caballus/THA/2020/CU-3 VP7 gene, complete cds	96.42	1145	MW387432.1
African horse sickness virus 4 isolate AHSV-4_31_00 segment 7, complete sequence	96.11	1156	KP939648.1
African horse sickness virus 7 isolate AHSV-7_105_99 segment 7, complete sequence	95.8	1167	KP939970.1
African horse sickness virus 4 strain 4/E.caballus-tc/ZAF/2012/Bynespoort-E120200 segment 7 VP7 (VP7) gene, complete cds	95.8	1167	KT030456.1
African horse sickness virus 4 strain 4/E.caballus-tc/ZAF/2014/Bredell-E140260_EP04229 segment 7 VP7 (VP7) gene, complete cds	95.8	1167	KT003696.1
African horse sickness virus 6 strain AHSV-6/NAM2011 segment 7, complete sequence	95.72	1167	OP508194.1
African horse sickness virus 2 isolate AHSV-2_20_01 segment 7, complete sequence	95.72	1167	KP939454.1
African horse sickness virus 2 isolate AHSV-2_20_09 segment 7, complete sequence	95.72	1167	KP939455.1
African horse sickness virus 5 isolate AHSV-5_35_09 segment 7, complete sequence	95.63	1167	KP939762.1
African horse sickness virus 3 isolate AHSV-3_14_98 segment 7, complete sequence	95.54	1167	KP939534.1
African horse sickness virus isolate V353.1 serotype 5 segment 7, complete sequence	95.76	1156	OM362304.1
African horse sickness virus 3 isolate AHSV-3_48_01 segment 7, complete sequence	95.37	1167	KP939537.1
African horse sickness virus isolate Uttar Pradesh VP7 gene, partial cds	97.23	1082	KC904541.1
African horse sickness virus 5 isolate AHSV-5_86_94 segment 7, complete sequence	94.6	1167	KP939765.1
African horse sickness virus 1 isolate 110983/63-Thailand-NParks-SG segment 7 VP7 gene, complete cds	96.27	1102	MT711964.1
African horsesickness virus isolate Jane6 VP7 gene, complete cds	97.62	1050	HM035400.1
African horsesickness virus isolate E05804 VP7 gene, complete cds	97.62	1050	HM035369.1
African horsesickness virus isolate Jane7 VP7 gene, complete cds	97.24	1050	HM035401.1
African horsesickness virus isolate Jane9 VP7 gene, complete cds	97.24	1050	HM035403.1
African horse sickness virus capsid VP7 (S7) mRNA, complete cds	97.24	1050	AF021238.1
African horsesickness virus isolate Jane1 VP7 gene, complete cds	97.14	1050	HM035395.1
African horsesickness virus isolate E06805 VP7 gene, complete cds	96.57	1050	HM035374.1
African horsesickness virus isolate E12505 VP7 gene, complete cds	96.48	1050	HM035389.1
African horsesickness virus isolate E23904 VP7 gene, complete cds	96.48	1050	HM035394.1
African horsesickness virus isolate E00605 VP7 gene, complete cds	96.48	1050	HM035361.1
African horsesickness virus isolate E09104 VP7 gene, complete cds	96.48	1050	HM035378.1
African horsesickness virus isolate E10505 VP7 gene, complete cds	96.48	1050	HM035382.1
African horsesickness virus isolate E10205 VP7 gene, complete cds	96.38	1050	HM035381.1
African horsesickness virus isolate E11005 VP7 gene, complete cds	96.38	1050	HM035383.1
African horsesickness virus isolate E14904 VP7 gene, complete cds	96.38	1050	HM035392.1
African horsesickness virus isolate E03105 VP7 gene, complete cds	96.29	1050	HM035363.1
African horsesickness virus isolate E06105 VP7 gene, complete cds	96.19	1050	HM035371.1
African horsesickness virus isolate E07705 VP7 gene, complete cds	96.19	1050	HM035377.1
African horsesickness virus isolate E12205 VP7 gene, complete cds	96.19	1050	HM035388.1
African horsesickness virus isolate E00705 VP7 gene, complete cds	96.1	1050	HM035362.1
African horsesickness virus isolate E06405 VP7 gene, complete cds	96.1	1050	HM035372.1
African horsesickness virus isolate E07105 VP7 gene, complete cds	96	1050	HM035375.1
African horsesickness virus isolate E12005 VP7 gene, complete cds	96	1050	HM035387.1
African horsesickness virus isolate E03505 VP7 gene, complete cds	96	1050	HM035364.1
African horsesickness virus isolate E14405 VP7 gene, complete cds	95.81	1050	HM035391.1
African horsesickness virus isolate E05805 VP7 gene, complete cds	95.81	1050	HM035370.1
African horsesickness virus isolate Jane3 VP7 gene, complete cds	95.71	1050	HM035397.1
African horsesickness virus isolate E04205 VP7 gene, complete cds	95.71	1050	HM035366.1
African horsesickness virus isolate E03605 VP7 gene, complete cds	95.71	1050	HM035365.1
African horsesickness virus isolate E04405 VP7 gene, complete cds	95.71	1050	HM035368.1
African horsesickness virus isolate E09405 VP7 gene, complete cds	95.62	1050	HM035379.1
African horsesickness virus isolate E13005 VP7 gene, complete cds	95.62	1050	HM035390.1
African horsesickness virus isolate E11605 VP7 gene, complete cds	95.62	1050	HM035386.1
African horsesickness virus isolate E07305 VP7 gene, complete cds	95.52	1050	HM035376.1
African horsesickness virus isolate E11205 VP7 gene, complete cds	95.52	1050	HM035384.1
African horsesickness virus isolate E11305 VP7 gene, complete cds	95.43	1050	HM035385.1
African horsesickness virus isolate E06505 VP7 gene, complete cds	95.43	1050	HM035373.1
African horsesickness virus isolate E09605 VP7 gene, complete cds	95.43	1050	HM035380.1
African horsesickness virus isolate E04404 VP7 gene, complete cds	95.05	1050	HM035367.1
African horsesickness virus isolate E16004 VP7 gene, complete cds	94.48	1050	HM035393.1
African horse sickness virus 5 strain AHSV-5/NAM2000 segment 7, complete sequence	89.29	1167	OP455581.1
African horse sickness virus 5 isolate 30/62 segment 7, complete sequence	89.28	1166	OL697715.1
African horse sickness virus 5 isolate AHSV-5_13_94 segment 7, complete sequence	89.2	1167	KP939758.1
African horse sickness virus isolate HS 30/62 segment 8, complete sequence	89.12	1167	KM886350.1
African horse sickness virus 2 strain 2/Labstr/ZAF/1998/OBP-252.1 segment 7 VP7 (VP7) gene, complete cds	89.12	1167	KT715607.1
African horse sickness virus strain HS30/62 serotype 5 segment 7, complete sequence	89.21	1159	OM401859.1
African horse sickness virus isolate HS 82/61 VP7 gene, complete cds	89.03	1167	KF860002.1
African horse sickness virus 8 strain 8/Labstr/ZAF/1998/OBP-252.1 segment 7 VP7 (VP7) gene, complete cds	89.03	1167	KT715637.1
African horse sickness virus strain P-8wt_(A) segment 7, complete sequence	89.13	1159	MW038787.1
African horse sickness virus 4 isolate AHSV-4_90_01 segment 7, complete sequence	88.95	1167	KP939655.1
African horse sickness virus strain HS82/61 serotype 2 segment 7, complete sequence	89.1	1156	OM401829.1
African horse sickness virus 8 strain RSA/OBP/AHSV8/LAV VP7 (VP7) gene, complete cds	89.04	1159	ON630407.1
African horse sickness virus isolate Vryheid segment 8, complete sequence	88.86	1167	KP009778.1
African horsesickness virus isolate Jane8 VP7 gene, complete cds	88.57	1050	HM035402.1
African horsesickness virus isolate Jane5 VP7 gene, complete cds	88.38	1050	HM035399.1
African horsesickness virus isolate Jane2 VP7 gene, complete cds	88.19	1050	HM035396.1
