# Supplementary material for: Identification and Genetic Characterization of a Strain of African Horse Sickness Virus Serotype 1 and Its Safety Evaluation in a Mouse Model
Source: Microorganisms. 2025 Oct 6;13(10):2314. doi: 10.3390/microorganisms13102314 (PMC12566010; doi:10.3390/microorganisms13102314)
Supplement: Supplementary file 1 [file microorganisms-13-02314-s001.zip › Table S6.xlsx]

## Sheet: Table S8
Table S6. Blast N search results for ns1 segment of the AHSV/C
Description	percent identity	Accession Length	Accession
African horse sickness virus isolate 1180 segment 5, complete sequence	99.37	1748	KP009715.1
African horse sickness virus 3 isolate AHSV-3_DG25324_14 segment 5, complete sequence	98.91	1748	KP939520.1
African horse sickness virus isolate HS13/63 segment 5, complete sequence	98.86	1748	KM886358.1
African horse sickness virus strain R-V2 segment 5, complete sequence	98.86	1748	MW038777.1
African horse sickness virus strain R-V3 segment 5, complete sequence	98.86	1747	MW038776.1
African horse sickness virus strain P-3att_(V) segment 5, complete sequence	98.85	1746	MW038772.1
African horse sickness virus 3 isolate 13/63 segment 5, complete sequence	98.8	1748	OL581638.1
African horse sickness virus isolate L segment 5, complete sequence	98.8	1748	KP009765.1
African horse sickness virus 1 NS1 gene for Non-Structural protein 1, genomic RNA	98.8	1748	AM883168.1
African horse sickness virus 1 strain 1/E.caballus-tc/ZAF/2011/Mamre-E110411_1 segment 5 NS1 (NS1) gene, complete cds	98.74	1748	KT070464.1
African horse sickness virus 5 isolate AHSV-5_13_94 segment 5, complete sequence	98.74	1748	KP939738.1
African horse sickness virus 1 isolate AHSV-1_29_62_MP segment 5, complete sequence	98.74	1748	KY471499.1
African horse sickness virus 1 strain 1/E.caballus-tc/ZAF/2004/Daktari-E040029 segment 5 NS1 (NS1) gene, complete cds	98.74	1748	KT186924.1
African horse sickness virus 1 strain 1/E.caballus-tc/ZAF/2010/Mooi River-E100249 segment 5 NS1 (NS1) gene, complete cds	98.74	1748	KT030387.1
African horse sickness virus 1 strain 1/E.caballus-tc/ZAF/2014/Porterville-E140485_WC00522 segment 5 NS1 (NS1) gene, complete cds	98.74	1748	KT187084.1
African horse sickness virus 1 strain 1/E.caballus-tc/ZAF/2004/Troughend-E040031 segment 5 NS1 (NS1) gene, complete cds	98.74	1748	KT186934.1
African horse sickness virus 1 isolate AHSV-1_107_09 segment 5, complete sequence	98.74	1748	KP939388.1
African horse sickness virus strain R-V78 segment 5, complete sequence	98.74	1746	MW038774.1
African horse sickness virus 1 strain 1/E.caballus-tc/ZAF/2011/Mamre-E110674_3 segment 5 NS1 (NS1) gene, complete cds	98.68	1748	KT070474.1
African horse sickness virus 1 strain 1/E.caballus-tc/ZAF/2011/Mamre-E110143_1 segment 5 NS1 (NS1) gene, complete cds	98.68	1748	KT070454.1
African horse sickness virus 2 strain 2/Labstr/ZAF/1998/OBP-252.1 segment 5 NS1 (NS1) gene, complete cds	98.68	1748	KT715608.1
African horse sickness virus 1 strain 1/E.caballus-tc/ZAF/2014/Robertson-E140702_RB00008 segment 5 NS1 (NS1) gene, complete cds	98.68	1748	KT187094.1
African horse sickness virus 5 isolate 30/62 segment 5, complete sequence	98.68	1746	OL697713.1
African horse sickness virus isolate HS 82/61 NS1 gene, complete cds	98.63	1748	KF860000.1
African horse sickness virus 1 strain 1/E.caballus-tc/ZAF/2014/Robertson-E140816_RB00221 segment 5 NS1 (NS1) gene, complete cds	98.63	1748	KT187234.1
African horse sickness virus isolate Westerman segment 5, complete sequence	98.57	1748	KP009785.1
African horse sickness virus 5 strain AHSV-5/NAM2000 segment 5, complete sequence	98.57	1748	OP455579.1
African horse sickness virus isolate HS32/62 10S-10BHK-3LP-5Vero-1S segment 5, complete sequence	98.57	1748	KM820853.1
African horse sickness virus 4 isolate AHSV-4_64_99 segment 5, complete sequence	98.51	1748	KP939625.1
African horse sickness virus 1 NS1 gene, complete cds	98.51	1748	FJ011111.1
African horse sickness virus 4 strain 4/Labstr/ZAF/1998/OBP-116 segment 5 NS1 (NS1) gene, complete cds	98.51	1748	KT030357.1
African horse sickness virus isolate Vryheid segment 5, complete sequence	98.51	1748	KP009775.1
African horsesickness virus strain HS32/62 segment 5, complete sequence	98.51	1748	JQ796728.1
African horse sickness virus 4 isolate AHSV-4_90_96 segment 5, complete sequence	98.46	1748	KP939630.1
African horse sickness virus segment 5, complete sequence	98.4	1746	KM609469.1
African horse sickness virus 7 strain 7/Labstr/ZAF/1962/OVI-HS31/62 segment 5 NS1 (NS1) gene, complete cds	98.28	1748	KT030647.1
African horse sickness virus 4 genome segment 5 encoding NS1, complete sequence, complete cds	98.23	1751	D11390.1
African horse sickness virus isolate HS31/62 2S NS1 gene, complete cds	98.23	1747	KF860020.1
African horse sickness virus isolate HS 39/63 1S NS1 gene, complete cds	98.17	1747	KF860010.1
African horse sickness virus strain HS208/06 serotype 3 segment 5, complete sequence	98.71	1712	OM401837.1
African horse sickness virus 4 isolate AHSV-4_90_01 segment 5, complete sequence	98.05	1748	KP939629.1
African horse sickness virus 4 isolate 32/62 segment 5, complete sequence	98.49	1721	OL581648.1
African horse sickness virus 7 isolate AHSV-7_89_09 segment 5, complete sequence	97.94	1748	KP939962.1
African horse sickness virus 8 isolate AHSV-8_58_81 segment 5, complete sequence	97.88	1748	KP940053.1
African horse sickness virus isolate HS 10/62 2S NS1 gene, complete cds	97.88	1748	KF860030.1
African horse sickness virus 2 isolate AHSV-2_6_81 segment 5, complete sequence	97.88	1748	KP939445.1
African horse sickness virus 8 strain 8/Labstr/KEN/1962/OVI-HS10/62 segment 5 NS1 (NS1) gene, complete cds	97.83	1748	KT030657.1
African horse sickness virus 6 strain 6/Labstr/ZAF/1998/OBP-252.1 segment 5 NS1 (NS1) gene, complete cds	97.77	1748	KT715618.1
African horse sickness virus 2 isolate AHSV-2_81_03 segment 5, complete sequence	97.77	1748	KP939446.1
African horse sickness virus strain HS82/61 serotype 2 segment 5, complete sequence	98.53	1704	OM401827.1
African horse sickness virus 6 isolate AHSV-6_2_75 segment 5, complete sequence	97.71	1748	KP939855.1
African horse sickness virus strain HS29/62 serotype 1 segment 5, complete sequence	98.48	1705	OM401817.1
African horse sickness virus 5 isolate AHSV-5_93_00 segment 5, complete sequence	97.65	1748	KP939747.1
African horse sickness virus 6 strain 6/Labstr/ZAF/1975/OVI-HS02/75 segment 5 NS1 (NS1) gene, complete cds	97.6	1748	KT030637.1
African horse sickness virus isolate HS 02/75 segment 5, complete sequence	97.6	1746	KP009745.1
African horse sickness virus 2 isolate AHSV-2_40_00 segment 5, complete sequence	97.54	1748	KP939444.1
African horse sickness virus 3 isolate AHSV-3_1_02 segment 5, complete sequence	97.54	1748	KP939517.1
African horse sickness virus 7 isolate AHSV-7_105_99 segment 5, complete sequence	97.54	1748	KP939956.1
African horse sickness virus 3 isolate AHSV-3_2_89 segment 5, complete sequence	97.48	1748	KP939518.1
African horse sickness virus 7 isolate AHSV-7_3_99 segment 5, complete sequence	97.48	1748	KP939960.1
African horse sickness virus 6 isolate AHSV-6_26_03 segment 5, complete sequence	97.43	1748	KP939853.1
African horsesickness virus	97.37	1748	NC_006020.1
African horse sickness virus 1 isolate AHSV-1_29_02 segment 5, complete sequence	97.37	1748	KP939390.1
African horse sickness virus 1 strain 1/E.caballus-tc/ZAF/2005/Pretoria-E050035 segment 5 NS1 (NS1) gene, complete cds	97.37	1748	KT030467.1
African horse sickness virus 4 isolate AHSV-4_37_98 segment 5, complete sequence	97.37	1748	KP939624.1
African horse sickness virus 4 isolate AHSV-4_19_97 segment 5, complete sequence	97.37	1748	KP939621.1
African horse sickness virus 7 strain 7/E.caballus-tc/NAM/2012/Windhoek-E120014_3 segment 5 NS1 (NS1) gene, complete cds	97.31	1748	KT030567.1
African horse sickness virus 1 strain 1/E.caballus-tc/ZAF/2005/Hartbeespoort-E050075 segment 5 NS1 (NS1) gene, complete cds	97.31	1748	KT030477.1
African horse sickness virus 6 isolate AHSV-6_33-1_98 segment 5, complete sequence	97.31	1748	KP939856.1
African horse sickness virus 4 strain 4/E.caballus-tc/ZAF/2004/Onderstepoort-E040242 segment 5 NS1 (NS1) gene, complete cds	97.31	1748	KT007175.1
African horse sickness virus 4 isolate AHSV-4_31_00 segment 5, complete sequence	97.31	1748	KP939622.1
African horse sickness virus strain HS32/62 serotype 4 segment 5, complete sequence	98.46	1716	OM401847.1
African horse sickness virus 3 isolate AHSV-3_48_01 segment 5, complete sequence	97.25	1748	KP939519.1
African horse sickness virus isolate HS 04/08 segment 5, complete sequence	97.25	1748	KP009675.1
African horsesickness virus isolate HS 02/07 non-structural protein NS1 gene, complete cds	97.25	1748	FJ196588.1
African horse sickness virus 5 isolate AHSV-5_47_86 segment 5, complete sequence	97.25	1748	KP939744.1
African horse sickness virus isolate HS 83/04 segment 5, complete sequence	97.25	1748	KP009725.1
African horse sickness virus isolate HS21/07 segment 5, complete sequence	97.25	1748	KP009625.1
African horse sickness virus isolate HS 72/08 segment 5, complete sequence	97.25	1748	KP009735.1
African horse sickness virus 4 strain 4/E.caballus-tc/NAM/2004/Okahanja-E040239 segment 5 NS1 (NS1) gene, complete cds	97.2	1748	KT030517.1
African horse sickness virus 6 isolate AHSV-6_68_00 segment 5, complete sequence	97.2	1748	KP939860.1
African horse sickness virus 2 isolate AHSV-2_20_09 segment 5, complete sequence	97.2	1748	KP939443.1
African horse sickness virus 8 isolate AHSV-8_21_99 segment 5, complete sequence	97.2	1748	KP940048.1
African horse sickness virus 5 isolate AHSV-5_86_99 segment 5, complete sequence	97.2	1748	KP939746.1
African horse sickness virus 8 strain 8/E.caballus-tc/NAM/2011/Windhoek-E110905_1 segment 5 NS1 (NS1) gene, complete cds	97.14	1748	KT030537.1
African horse sickness virus 9 isolate AHSV-9_22L_03 segment 5, complete sequence	97.14	1748	KP940169.1
African horse sickness virus 8 isolate AHSV-8_17_98 segment 5, complete sequence	97.14	1748	KP940047.1
African horse sickness virus isolate HS 90/07 segment 5, complete sequence	97.14	1748	KP009635.1
African horse sickness virus 4 isolate AHSV-4_68_09 segment 5, complete sequence	97.14	1748	KP939627.1
African horse sickness virus isolate HS 145/09 NS1 gene, complete cds	97.14	1748	KP033470.1
African horse sickness virus 2 isolate AHSV-2_20_01 segment 5, complete sequence	97.14	1748	KP939442.1
African horse sickness virus 1 isolate AHSV-1_44_00 segment 5, complete sequence	97.14	1748	KP939392.1
African horse sickness virus 6 isolate AHSV-6_19_98 segment 5, complete sequence	97.08	1748	KP939852.1
African horse sickness virus 6 isolate AHSV-6_33_98 segment 5, complete sequence	97.08	1748	KP939857.1
African horse sickness virus 9 isolate AHSV-9_15_02 segment 5, complete sequence	97.08	1748	KP940166.1
African horse sickness virus 9 isolate AHSV-9_38_09 segment 5, complete sequence	97.08	1748	KP940173.1
African horse sickness virus 9 isolate AHSV-9_2_03 segment 5, complete sequence	97.08	1748	KP940171.1
African horse sickness virus strain HS31/62 serotype 7 segment 5, complete sequence	98.22	1684	OM401877.1
African horse sickness virus 1 strain 1/E.caballus-tc/ZAF/2004/Hoedspruit-E040159 segment 5 NS1 (NS1) gene, complete cds	97.08	1747	KT030487.1
African horse sickness virus 5 isolate AHSV-5_35_09 segment 5, complete sequence	97.03	1748	KP939742.1
African horse sickness virus 8 strain AHSV-8/NAM2011 segment 5, complete sequence	97.03	1748	OP455599.1
African horse sickness virus 6 isolate AHSV-6_14_01 segment 5, complete sequence	97.03	1748	KP939851.1
African horse sickness virus 6 strain 6/E.caballus-tc/ZAF/2012/Vaalwater-E120207 segment 5 NS1 (NS1) gene, complete cds	97.03	1748	KT030417.1
African horse sickness virus 8 strain 8/E.caballus-tc/ZAF/2013/Lydenburg-E130450_EP01858 segment 5 NS1 (NS1) gene, complete cds	97.03	1748	KT030437.1
African horse sickness virus 6 isolate AHSV-6_63_09 segment 5, complete sequence	97.03	1748	KP939859.1
African horse sickness virus 3 isolate AHSV-3_14_98 segment 5, complete sequence	97.03	1748	KP939516.1
African horse sickness virus 9 isolate AHSV-9_6_01 segment 5, complete sequence	97.03	1748	KP940176.1
African horse sickness virus 4 strain 4/E.caballus-tc/ZAF/2014/Bredell-E140260_EP04229 segment 5 NS1 (NS1) gene, complete cds	97.03	1747	KT003697.1
African horse sickness virus strain P-8wt_(A) segment 5, complete sequence	97.02	1746	MW038771.1
African horse sickness virus 8 strain 8/Labstr/ZAF/1998/OBP-252.1 segment 5 NS1 (NS1) gene, complete cds	96.97	1748	KT715638.1
African horse sickness virus 5 isolate AHSV-5_2_96 segment 5, complete sequence	96.97	1748	KP939740.1
African horse sickness virus 9 strain 9/E.caballus-tc/ZAF/2013/Estcourt-E130453_EP01862 segment 5 NS1 (NS1) gene, complete cds	96.97	1748	KT030407.1
African horse sickness virus 5 strain 5/Labstr/ZAF/1962/OVI-HS30/62 segment 5 NS1 (NS1) gene, complete cds	96.97	1748	KT030617.1
African horse sickness virus 8 strain 8/E.caballus-tc/NAM/2011/Windhoek-E110916_1 segment 5 NS1 (NS1) gene, complete cds	96.97	1748	KT030557.1
African horse sickness virus strain HS39/63 serotype 6 segment 5, complete sequence	98.1	1683	OM401867.1
African horse sickness virus isolate HS 30/62 segment 5, complete sequence	96.91	1748	KM886348.1
African horse sickness virus 8 strain RSA/OBP/AHSV8/LAV NS1 (NS1) gene, complete cds	96.96	1746	ON630405.1
African horse sickness virus isolate Karen segment 5, complete sequence	96.91	1748	KP009755.1
African horse sickness virus 5 isolate AHSV-5_42_01 segment 5, complete sequence	96.91	1748	KP939743.1
African horse sickness virus 8 isolate AHSV-8_9B_98 segment 5, complete sequence	96.91	1748	KP940056.1
African horse sickness virus 8 isolate AHSV-8_96_94 segment 5, complete sequence	96.91	1748	KP940055.1
African horse sickness virus 5 isolate AHSV-5_30_62 segment 5, complete sequence	96.91	1748	KP939741.1
African horse sickness virus 5 strain 5/E.caballus-tc/NAM/2005/Okahanja-E050105 segment 5 NS1 (NS1) gene, complete cds	96.91	1748	KT030527.1
Orbivirus alphaequi isolate THA2020/01 segment 5 NS1 (NS1) gene, complete cds	96.85	1748	MT586216.1
African horse sickness virus 6 strain AHSV-6/NAM2011 segment 5, complete sequence	96.85	1746	OP455589.1
African horsesickness virus isolate Jane1 NS1 gene, complete cds	98.72	1647	HM035412.1
African horsesickness virus segment 5, complete sequence	96.85	1748	JQ742010.1
African horse sickness virus 7 strain 7/Labstr/ZAF/1998/OBP-252.1 segment 5 NS1 (NS1) gene, complete cds	96.85	1748	KT715628.1
African horse sickness virus 9 isolate AHSV-9_43_01 segment 5, complete sequence	96.85	1748	KP940174.1
African horse sickness virus 6 isolate AHSV-6_110_00 segment 5, complete sequence	96.85	1748	KP939850.1
African horse sickness virus 6 strain AHSV-6/NAM2011 segment 5, complete sequence	96.85	1746	OP508192.1
African horsesickness virus isolate E05804 NS1 gene, complete cds	98.66	1647	HM035444.1
African horse sickness virus isolate HS 27/08 segment 5, complete sequence	96.8	1748	KP009705.1
African horse sickness virus 8 strain 8/E.caballus-tc/NAM/2011/Windhoek-E110909_2 segment 5 NS1 (NS1) gene, complete cds	96.8	1748	KT030547.1
African horse sickness virus isolate HS 28/08 segment 5, complete sequence	96.8	1748	KP009665.1
African horse sickness virus isolate HS 29/00 segment 5, complete sequence	96.8	1748	KP009695.1
African horse sickness virus 3 isolate AHSV-3_109_08 segment 5, complete sequence	96.8	1748	KP939514.1
African horsesickness virus isolate Jane5 NS1 gene, complete cds	98.6	1647	HM035408.1
African horsesickness virus isolate E12605 NS1 gene, complete cds	98.6	1647	HM035415.1
African horse sickness virus 9 isolate AHSV-9_1945_14 segment 5, complete sequence	96.74	1748	KP940167.1
African horse sickness virus 9 isolate AHSV-9_22S_03 segment 5, complete sequence	96.74	1748	KP940170.1
African horse sickness virus 4 isolate AHSV-4_1927_14 segment 5, complete sequence	96.74	1748	KP939620.1
African horsesickness virus isolate Jane2 NS1 gene, complete cds	98.54	1647	HM035411.1
African horse sickness virus strain R-V368 segment 5, complete sequence	96.99	1730	MW038773.1
African horse sickness virus 9 isolate AHSV-9_3_14 segment 5, complete sequence	96.68	1748	KP940172.1
African horse sickness virus isolate HS 128/06 segment 5, complete sequence	96.68	1748	KP009655.1
African horse sickness virus isolate HS 23/08 segment 5, complete sequence	96.68	1748	KP009685.1
African horse sickness virus 8 isolate AHSV-8_48_98 segment 5, complete sequence	96.68	1748	KP940052.1
African horse sickness virus isolate HS 73/08 segment 5, complete sequence	96.68	1749	KP009645.1
African horse sickness virus 5 strain 5/E.caballus-tc/ZAF/2010/Rustenburg-E100007 segment 5 NS1 (NS1) gene, complete cds	96.68	1748	KT030427.1
African horsesickness virus isolate E26104 NS1 gene, complete cds	98.48	1647	HM035439.1
African horse sickness virus 9 strain AHSV- 9/NAM2011 segment 5, complete sequence	96.62	1748	OP508202.1
African horse sickness virus 6 strain AHSV-6/NAM2011 segment 5, complete sequence	96.62	1746	OP508212.1
African horse sickness virus 4 strain 4/E.caballus-tc/ZAF/2012/Bynespoort-E120200 segment 5 NS1 (NS1) gene, complete cds	96.62	1748	KT030457.1
African horse sickness virus 2 strain 2/E.caballus-tc/ZAF/2012/Mokopane-E120203 segment 5 NS1 (NS1) gene, complete cds	96.62	1748	KT030367.1
African horse sickness virus 1 strain 1/E.caballus-tc/ZAF/2006/Onderstepoort-E060043 segment 5 NS1 (NS1) gene, complete cds	96.62	1748	KT030507.1
African horse sickness virus strain HS10/62 serotype 8 segment 5, complete sequence	97.74	1684	OM401887.1
African horsesickness virus isolate Jane4 NS1 gene, complete cds	98.42	1647	HM035409.1
African horse sickness virus 7 strain 7/E.caballus-tc/ZAF/2010/Ballito-E100024 segment 5 NS1 (NS1) gene, complete cds	96.57	1748	KT030397.1
African horse sickness virus 9 isolate AHSV-9_2033_14 segment 5, complete sequence	96.57	1748	KP940168.1
African horse sickness virus 1 strain 1/E.caballus/THA/2020/CU-3 NS1 gene, complete cds	96.93	1725	MW387430.1
African horse sickness virus 7 strain RSA/OBP/AHSV7/LAV NS1 (NS1) gene, complete cds	96.82	1729	ON809527.1
African horse sickness virus isolate V355.1 serotype 7 segment 5, complete sequence	97.39	1686	OM362322.1
African horse sickness virus isolate V357.1 serotype 9 segment 5, complete sequence	97.33	1684	OM362342.1
African horse sickness virus isolate V353.1 serotype 5 segment 5, complete sequence	96.9	1708	OM362302.1
African horse sickness virus 7 isolate AHSV-7_1955_14 segment 5, complete sequence	96.17	1748	KP939957.1
African horse sickness virus strain HS30/62 serotype 5 segment 5, complete sequence	96.89	1705	OM401857.1
African horse sickness virus isolate V352.1 serotype 4 segment 5, complete sequence	97.27	1683	OM362292.1
African horse sickness virus 9 strain 9/Labstr/TCD/1961/OVI-HS90/61 segment 5 NS1 (NS1) gene, complete cds	96.11	1748	KT030667.1
African horse sickness virus isolate V350.1 serotype 2 segment 5, complete sequence	97.15	1687	OM289933.1
African horse sickness virus isolate V351.1 serotype 3 segment 5, complete sequence	96.83	1704	OM362282.1
African horse sickness virus isolate V354.1 serotype 6 segment 5, complete sequence	97.15	1686	OM362312.1
African horse sickness virus isolate V349.1 serotype 1 segment 5, complete sequence	97.15	1684	OM289923.1
African horse sickness virus isolate HS 90/61 NS1 gene, complete cds	96	1748	KF860040.1
African horse sickness virus 9 isolate 90/60 segment 5, complete sequence	95.77	1748	OL697723.1
African horse sickness virus isolate V356.1 serotype 8 segment 5, complete sequence	96.73	1684	OM362332.1
African horsesickness virus isolate E13005 NS1 gene, complete cds	97.27	1647	HM035414.1
African horsesickness virus isolate E00705 NS1 gene, complete cds	97.21	1647	HM035437.1
African horsesickness virus isolate E12005 NS1 gene, complete cds	97.21	1647	HM035435.1
African horsesickness virus isolate E09104 NS1 gene, complete cds	97.15	1647	HM035443.1
African horsesickness virus isolate E04404 NS1 gene, complete cds	97.09	1647	HM035445.1
African horsesickness virus isolate E14904 NS1 gene, complete cds	97.09	1647	HM035442.1
African horse sickness virus strain HS90/61 serotype 9 segment 5, complete sequence	95.91	1712	OM401897.1
African horsesickness virus isolate E05805 NS1 gene, complete cds	97.02	1647	HM035431.1
African horsesickness virus isolate E03605 NS1 gene, complete cds	97.02	1647	HM035434.1
African horsesickness virus isolate E23904 NS1 gene, complete cds	96.96	1647	HM035440.1
African horsesickness virus isolate E04405 NS1 gene, complete cds	96.96	1647	HM035432.1
African horsesickness virus isolate Jane8 NS1 gene, complete cds	96.9	1647	HM035405.1
African horsesickness virus isolate E16004 NS1 gene, complete cds	96.9	1647	HM035441.1
African horsesickness virus isolate E00605 NS1 gene, complete cds	96.9	1647	HM035438.1
African horsesickness virus isolate E07105 NS1 gene, complete cds	96.9	1647	HM035427.1
African horsesickness virus isolate E14405 NS1 gene, complete cds	96.9	1647	HM035413.1
African horsesickness virus isolate E04205 NS1 gene, complete cds	96.84	1647	HM035433.1
African horse sickness virus 1 isolate 110983/63-Thailand-NParks-SG segment 5 NS1 gene, complete cds	96.73	1652	MT711962.1
African horsesickness virus isolate E06405 NS1 gene, complete cds	96.78	1647	HM035429.1
African horsesickness virus isolate Jane7 NS1 gene, complete cds	96.78	1647	HM035406.1
African horsesickness virus isolate E10505 NS1 gene, complete cds	96.72	1647	HM035420.1
African horse sickness virus serotype 9 nonstructural protein (NS1) gene, complete cds	94.97	1748	U01069.1
African horsesickness virus isolate E11005 NS1 gene, complete cds	96.66	1647	HM035436.1
African horsesickness virus isolate E06805 NS1 gene, complete cds	96.66	1647	HM035428.1
African horsesickness virus isolate E08705 NS1 gene, complete cds	96.6	1647	HM035426.1
African horsesickness virus isolate E11205 NS1 gene, complete cds	96.6	1647	HM035424.1
African horsesickness virus isolate E12205 NS1 gene, complete cds	96.6	1647	HM035417.1
African horsesickness virus isolate E10205 NS1 gene, complete cds	96.54	1647	HM035421.1
African horsesickness virus isolate E06105 NS1 gene, complete cds	96.54	1647	HM035430.1
African horsesickness virus isolate E12505 NS1 gene, complete cds	96.54	1647	HM035416.1
African horsesickness virus isolate E11605 NS1 gene, complete cds	96.54	1647	HM035418.1
African horsesickness virus isolate E09605 NS1 gene, complete cds	96.54	1647	HM035422.1
African horsesickness virus isolate Jane3 NS1 gene, complete cds	96.54	1647	HM035410.1
African horsesickness virus isolate E09005 NS1 gene, complete cds	96.48	1647	HM035425.1
African horsesickness virus isolate E11305 NS1 gene, complete cds	96.48	1647	HM035419.1
African horsesickness virus isolate E09405 NS1 gene, complete cds	96.42	1647	HM035423.1
African horsesickness virus isolate Jane6 NS1 gene, complete cds	96.36	1647	HM035407.1
African horsesickness virus isolate Jane9 NS1 gene, complete cds	95.81	1647	HM035404.1
