# Supplementary material for: Identification and Genetic Characterization of a Strain of African Horse Sickness Virus Serotype 1 and Its Safety Evaluation in a Mouse Model
Source: Microorganisms. 2025 Oct 6;13(10):2314. doi: 10.3390/microorganisms13102314 (PMC12566010; doi:10.3390/microorganisms13102314)
Supplement: Supplementary file 1 [file microorganisms-13-02314-s001.zip › Table S7.xlsx]

## Sheet: NS2
Table S7. Blast N search results for ns2 segment of the AHSV/C
Description	Percent identity	Accession Length	Accession
African horse sickness virus isolate 1180 segment 9, complete sequence	99.31	1166	KP009719.1
African horse sickness virus 3 isolate AHSV-3_DG25324_14 segment 8, complete sequence	97.08	1166	KP939547.1
African horse sickness virus 5 isolate AHSV-5_86_94 segment 8, complete sequence	97	1166	KP939775.1
African horse sickness virus isolate Karen segment 9, complete sequence	96.74	1166	KP009759.1
African horse sickness virus 5 isolate AHSV-5_13_94 segment 8, complete sequence	96.74	1166	KP939768.1
African horse sickness virus isolate Vryheid segment 9, complete sequence	96.74	1165	KP009779.1
African horse sickness virus isolate HS 30/62 segment 9, complete sequence	96.66	1166	KM886351.1
African horse sickness virus isolate HS 90/61 NS2 gene, complete cds	96.66	1166	KF860043.1
African horse sickness virus 5 isolate 30/62 segment 8, complete sequence	96.66	1166	OL697716.1
African horse sickness virus isolate Westerman segment 8, complete sequence	96.57	1166	KP009788.1
African horse sickness virus 5 strain AHSV-5/NAM2000 segment 8, complete sequence	96.57	1166	OP455582.1
African horse sickness virus 7 strain RSA/OBP/AHSV7/LAV NS2 (NS2) gene, complete cds	96.48	1166	ON809530.1
African horse sickness virus 4 strain 4/Labstr/ZWE/1962/OVI-HS32/62 segment 8 NS2 (NS2) gene, complete cds	96.48	1166	KT030608.1
African horse sickness virus 6 strain 6/Labstr/ZAF/1963/OVI-HS39/63 segment 8 NS2 (NS2) gene, complete cds	96.48	1166	KT030628.1
African horse sickness virus isolate HS 39/63 1S NS2 gene, complete cds	96.48	1165	KF860013.1
African horse sickness virus 4 strain 4/Labstr/ZAF/1998/OBP-116 segment 8 NS2 (NS2) gene, complete cds	96.48	1165	KT030358.1
African horse sickness virus isolate HS 82/61 NS2 gene, complete cds	96.4	1166	KF860004.1
African horse sickness virus isolate HS31/62 2S NS2 gene, complete cds	96.4	1166	KF860023.1
African horse sickness virus strain HS90/61 serotype 9 segment 8, complete sequence	96.63	1157	OM401900.1
African horsesickness virus strain HS32/62 segment 8, complete sequence	96.4	1166	JQ796731.1
African horse sickness virus isolate HS32/62 10S-10BHK-3LP-5Vero-1S segment 8, complete sequence	96.31	1166	KM820856.1
African horse sickness virus 4 isolate AHSV-4_64_99 segment 8, complete sequence	96.31	1166	KP939664.1
Orbivirus alphaequi isolate E040058 NS2 gene, complete cds	96.31	1166	KX987176.1
African horse sickness virus 4 isolate AHSV-4_90_01 segment 8, complete sequence	96.31	1166	KP939668.1
African horse sickness virus 2 strain 2/Labstr/ZAF/1998/OBP-252.1 segment 8 NS2 (NS2) gene, complete cds	96.23	1166	KT715609.1
African horse sickness virus 1 NS2 gene for Non-Structural protein 2, genomic RNA	96.23	1166	AM883172.1
African horse sickness virus isolate HS 02/75 segment 9, complete sequence	96.23	1166	KP009749.1
African horse sickness virus 6 isolate AHSV-6_2_75 segment 8, complete sequence	96.23	1165	KP939894.1
African horse sickness virus isolate HS13/63 segment 9, complete sequence	96.23	1165	KM886362.1
African horse sickness virus strain HS31/62 serotype 7 segment 8, complete sequence	96.45	1156	OM401880.1
African horse sickness virus 4 isolate AHSV-4_90_96 segment 8, complete sequence	96.23	1165	KP939669.1
African horse sickness virus 9 isolate 90/60 segment 8, complete sequence	96.22	1167	OL697726.1
African horse sickness virus strain HS32/62 serotype 4 segment 8, complete sequence	96.45	1156	OM401850.1
African horse sickness virus strain R-V4 segment 8, complete sequence	96.23	1165	MW038799.1
African horse sickness virus 1 strain 1/E.caballus-tc/ZAF/2014/Saron-E140526_WC00481 segment 8 NS2 (NS2) gene, complete cds	96.14	1166	KT187145.1
African horse sickness virus 1 strain 1/E.caballus-tc/ZAF/2011/Mamre-E110143_1 segment 8 NS2 (NS2) gene, complete cds	96.14	1166	KT070455.1
African horse sickness virus 1 strain 1/E.caballus-tc/ZAF/2014/Porterville-E140536_WC00508 segment 8 NS2 (NS2) gene, complete cds	96.14	1166	KT187225.1
African horse sickness virus 3 strain 3/E.caballus-tc/ZAF/2012/Kyalami-E120318 segment 8 NS2 (NS2) gene, complete cds	96.14	1166	KT030378.1
African horse sickness virus 1 strain 1/E.caballus-tc/ZAF/2004/Derdepoort-E040253_5 segment 8 NS2 (NS2) gene, complete cds	96.14	1166	KT030448.1
African horse sickness virus 6 isolate 2/75 segment 8, complete sequence	96.14	1166	OL581661.1
African horse sickness virus 6 strain 6/Labstr/ZAF/1998/OBP-252.1 segment 8 NS2 (NS2) gene, complete cds	96.14	1165	KT715619.1
African horse sickness virus 1 NS2 gene, complete cds	96.14	1165	FJ011115.1
African horse sickness virus 1 strain 1/E.caballus-tc/ZAF/2011/Mamre-E110674_3 segment 8 NS2 (NS2) gene, complete cds	96.14	1165	KT070475.1
African horse sickness virus 1 strain 1/E.caballus-tc/ZAF/2010/Mooi River-E100249 segment 8 NS2 (NS2) gene, complete cds	96.14	1165	KT030388.1
African horse sickness virus strain HS82/61 serotype 2 segment 8, complete sequence	96.44	1152	OM401830.1
African horse sickness virus 2 isolate AHSV-2_6_81 segment 8, complete sequence	96.05	1166	KP939463.1
African horse sickness virus isolate HS 10/62 2S NS2 gene, complete cds	96.05	1166	KF860033.1
African horsesickness virus strain PAKrrah/09 segment 9, complete sequence	96.05	1166	GQ506552.1
African horse sickness virus 1 strain 1/E.caballus-tc/ZAF/2011/Mamre-E110180_WC61 segment 8 NS2 (NS2) gene, complete cds	96.05	1166	KT070515.1
African horse sickness virus 1 strain 1/E.caballus-tc/ZAF/2014/Robertson-E140702_RB00008 segment 8 NS2 (NS2) gene, complete cds	96.05	1166	KT187095.1
African horsesickness virus strain RSArrah/04 nonstructural protein 2 (NS2) gene, complete cds	96.91	1132	GQ506548.1
African horsesickness virus segment 8, complete sequence	95.97	1166	NC_006016.1
African horse sickness virus strain P-8wt_(A) segment 8, complete sequence	95.97	1166	MW038795.1
African horse sickness virus 2 isolate AHSV-2_81_03 segment 8, complete sequence	95.97	1166	KP939464.1
African horsesickness virus segment 9, complete sequence	95.97	1165	JQ742014.1
African horse sickness virus strain R-V78 segment 8, complete sequence	96.04	1164	MW038798.1
African horse sickness virus 3 non-structural protein 2 (NS2) gene, complete cds	95.88	1166	AF545434.1
African horse sickness virus strain R-V368 segment 8, complete sequence	96.03	1159	MW038797.1
African horse sickness virus strain HS10/62 serotype 8 segment 8, complete sequence	96.11	1156	OM401890.1
African horse sickness virus 4 isolate 32/62 segment 8, complete sequence	96.48	1135	OL581651.1
African horse sickness virus 8 strain 8/E.caballus-tc/ZAF/2013/Lydenburg-E130450_EP01858 segment 8 NS2 (NS2) gene, complete cds	95.63	1166	KT030438.1
African horse sickness virus 7 isolate AHSV-7_89_09 segment 8, complete sequence	95.63	1166	KP939983.1
African horse sickness virus 5 isolate AHSV-5_47_86 segment 8, complete sequence	95.63	1166	KP939774.1
African horse sickness virus 8 isolate AHSV-8_3_00 segment 8, complete sequence	95.54	1166	KP940087.1
African horse sickness virus 9 isolate AHSV-9_43_01 segment 8, complete sequence	95.54	1166	KP940210.1
African horse sickness virus 5 isolate AHSV-5_86_99 segment 8, complete sequence	95.54	1166	KP939776.1
African horse sickness virus 1 strain 1/E.caballus-tc/ZAF/2006/Onderstepoort-E060043 segment 8 NS2 (NS2) gene, complete cds	95.54	1166	KT030508.1
African horse sickness virus 6 isolate AHSV-6_93_99 segment 8, complete sequence	95.54	1166	KP939901.1
African horse sickness virus 8 isolate AHSV-8_58_81 segment 8, complete sequence	95.54	1166	KP940089.1
African horse sickness virus isolate HS 23/08 segment 8, complete sequence	95.54	1166	KP009688.1
African horse sickness virus 3 isolate AHSV-3_109_08 segment 8, complete sequence	95.45	1166	KP939541.1
African horse sickness virus 9 isolate AHSV-9_6_01 segment 8, complete sequence	95.45	1166	KP940212.1
African horse sickness virus 4 strain 4/E.caballus-tc/NAM/2004/Okahanja-E040239 segment 8 NS2 (NS2) gene, complete cds	95.45	1166	KT030518.1
African horse sickness virus isolate HS 28/08 segment 9, complete sequence	95.45	1166	KP009669.1
African horse sickness virus 4 isolate AHSV-4_68_09 segment 8, complete sequence	95.45	1166	KP939666.1
African horse sickness virus strain HS30/62 serotype 5 segment 8, complete sequence	96.44	1125	OM401860.1
African horse sickness virus 7 isolate AHSV-7_105_99 segment 8, complete sequence	95.37	1166	KP939977.1
African horse sickness virus 7 strain 7/E.caballus-tc/NAM/2012/Windhoek-E120014_3 segment 8 NS2 (NS2) gene, complete cds	95.37	1166	KT030568.1
African horse sickness virus 6 isolate AHSV-6_110_00 segment 8, complete sequence	95.37	1166	KP939889.1
African horse sickness virus 4 strain 4/E.caballus-tc/ZAF/2012/Bynespoort-E120200 segment 8 NS2 (NS2) gene, complete cds	95.37	1166	KT030458.1
African horse sickness virus 6 isolate AHSV-6_14_01 segment 8, complete sequence	95.37	1166	KP939890.1
African horse sickness virus isolate HS 83/04 segment 8, complete sequence	95.37	1166	KP009728.1
African horse sickness virus strain HS39/63 serotype 6 segment 8, complete sequence	96.28	1130	OM401870.1
African horse sickness virus 9 isolate AHSV-9_22S_03 segment 8, complete sequence	95.37	1166	KP940206.1
African horse sickness virus isolate HS 73/08 segment 9, complete sequence	95.37	1166	KP009649.1
African horse sickness virus 9 isolate AHSV-9_2_03 segment 8, complete sequence	95.37	1166	KP940207.1
African horse sickness virus 9 isolate AHSV-9_1945_14 segment 8, complete sequence	95.28	1166	KP940203.1
African horse sickness virus 6 isolate AHSV-6_19_98 segment 8, complete sequence	95.28	1166	KP939891.1
African horse sickness virus 4 isolate AHSV-4_31_00 segment 8, complete sequence	95.28	1166	KP939661.1
African horse sickness virus 8 isolate AHSV-8_21_99 segment 8, complete sequence	95.28	1166	KP940084.1
African horse sickness virus 2 isolate AHSV-2_20_01 segment 8, complete sequence	95.28	1166	KP939460.1
African horse sickness virus 4 strain 4/E.caballus-tc/ZAF/2014/Bredell-E140260_EP04229 segment 8 NS2 (NS2) gene, complete cds	95.28	1166	KT003698.1
African horse sickness virus 1 strain 1/E.caballus-tc/ZAF/2004/Hoedspruit-E040159 segment 8 NS2 (NS2) gene, complete cds	95.28	1166	KT030488.1
African horse sickness virus isolate HS 72/08 segment 9, complete sequence	95.28	1166	KP009739.1
African horse sickness virus 4 strain 4/E.caballus-tc/ZAF/2004/Onderstepoort-E040242 segment 8 NS2 (NS2) gene, complete cds	95.28	1166	KT007176.1
African horse sickness virus 4 strain 4/E.caballus-tc/ZAF/2004/Derdepoort-E040091 segment 8 NS2 (NS2) gene, complete cds	95.28	1165	KT187065.1
African horse sickness virus 6 isolate AHSV-6_4_98 segment 8, complete sequence	95.28	1165	KP939897.1
African horse sickness virus 8 isolate AHSV-8_17_98 segment 8, complete sequence	95.2	1166	KP940083.1
African horse sickness virus 6 strain AHSV-6/NAM2011 segment 8, complete sequence	95.2	1166	OP508195.1
African horse sickness virus 3 isolate AHSV-3_48_01 segment 8, complete sequence	95.2	1166	KP939546.1
African horse sickness virus 2 isolate AHSV-2_40_00 segment 8, complete sequence	95.2	1166	KP939462.1
African horse sickness virus 9 isolate AHSV-9_22L_03 segment 8, complete sequence	95.2	1166	KP940205.1
African horse sickness virus 9 isolate AHSV-9_15_02 segment 8, complete sequence	95.2	1166	KP940202.1
African horse sickness virus 2 isolate AHSV-2_20_09 segment 8, complete sequence	95.2	1166	KP939461.1
African horse sickness virus isolate HS21/07 segment 8, complete sequence	95.2	1166	KP009628.1
African horse sickness virus 1 isolate AHSV-1_44_00 segment 8, complete sequence	95.2	1166	KP939407.1
African horse sickness virus 6 isolate AHSV-6_63_09 segment 8, complete sequence	95.2	1166	KP939898.1
African horse sickness virus 4 isolate AHSV-4_65_00 segment 8, complete sequence	95.2	1166	KP939665.1
African horse sickness virus 5 strain 5/E.caballus-tc/ZAF/2010/Rustenburg-E100007 segment 8 NS2 (NS2) gene, complete cds	95.2	1166	KT030428.1
African horse sickness virus isolate HS 128/06 segment 8, complete sequence	95.2	1165	KP009658.1
African horse sickness virus strain HS29/62 serotype 1 segment 8, complete sequence	96.18	1125	OM401820.1
African horse sickness virus 6 strain 6/E.caballus-tc/ZAF/2012/Vaalwater-E120207 segment 8 NS2 (NS2) gene, complete cds	95.11	1166	KT030418.1
African horse sickness virus 3 isolate AHSV-3_1_02 segment 8, complete sequence	95.11	1166	KP939544.1
African horse sickness virus 3 isolate AHSV-3_14_98 segment 8, complete sequence	95.11	1165	KP939543.1
African horse sickness virus 9 strain 9/E.caballus-tc/ZAF/2013/Estcourt-E130453_EP01862 segment 8 NS2 (NS2) gene, complete cds	95.11	1165	KT030408.1
Orbivirus alphaequi isolate THA2020/01 segment 8 NS2 (NS2) gene, complete cds	95.18	1164	MT586219.1
African horsesickness virus isolate Jane6 NS2 gene, complete cds	96.81	1098	HM035449.1
African horse sickness virus 6 strain AHSV-6/NAM2011 segment 8, complete sequence	95.03	1166	OP508215.1
African horse sickness virus 1 strain 1/E.caballus-tc/ZAF/2005/Pretoria-E050035 segment 8 NS2 (NS2) gene, complete cds	95.03	1166	KT030468.1
African horse sickness virus isolate HS 90/07 segment 9, complete sequence	95.03	1166	KP009639.1
African horse sickness virus 4 isolate AHSV-4_91_00 segment 8, complete sequence	95.32	1154	KP939670.1
African horse sickness virus 8 isolate AHSV-8_48_98 segment 8, complete sequence	95.03	1166	KP940088.1
African horse sickness virus 9 isolate AHSV-9_2033_14 segment 8, complete sequence	95.03	1166	KP940204.1
African horse sickness virus 8 strain 8/E.caballus-tc/NAM/2011/Windhoek-E110916_1 segment 8 NS2 (NS2) gene, complete cds	95.03	1166	KT030558.1
African horse sickness virus 8 isolate AHSV-8_96_94 segment 8, complete sequence	95.03	1166	KP940091.1
African horse sickness virus 8 strain 8/E.caballus-tc/NAM/2011/Windhoek-E110905_1 segment 8 NS2 (NS2) gene, complete cds	95.03	1165	KT030538.1
African horse sickness virus 8 strain 8/E.caballus-tc/NAM/2011/Windhoek-E110909_2 segment 8 NS2 (NS2) gene, complete cds	94.94	1166	KT030548.1
African horse sickness virus 8 isolate AHSV-8_9B_98 segment 8, complete sequence	94.94	1166	KP940092.1
African horse sickness virus isolate HS 29/00 segment 8, complete sequence	94.94	1166	KP009698.1
African horse sickness virus isolate HS 04/08 segment 8, complete sequence	94.94	1166	KP009678.1
African horse sickness virus 4 isolate AHSV-4_19_97 segment 8, complete sequence	95.23	1154	KP939660.1
African horse sickness virus 6 strain AHSV-6/NAM2011 segment 8, complete sequence	94.85	1166	OP455592.1
African horsesickness virus isolate HS 02/07 non-structural protein NS2 gene, complete cds	94.85	1166	FJ196592.1
African horse sickness virus 7 isolate AHSV-7_1955_14 segment 8, complete sequence	94.85	1166	KP939978.1
African horse sickness virus 5 strain 5/E.caballus-tc/NAM/2005/Okahanja-E050105 segment 8 NS2 (NS2) gene, complete cds	94.85	1166	KT030528.1
African horse sickness virus 1 isolate AHSV-1_29_02 segment 8, complete sequence	94.85	1166	KP939405.1
African horse sickness virus 2 strain 2/E.caballus-tc/ZAF/2012/Mokopane-E120203 segment 8 NS2 (NS2) gene, complete cds	94.85	1166	KT030368.1
African horsesickness virus isolate Jane7 NS2 gene, complete cds	96.54	1098	HM035448.1
African horse sickness virus 9 isolate AHSV-9_38_09 segment 8, complete sequence	94.77	1166	KP940209.1
African horse sickness virus 1 isolate 110983/63-Thailand-NParks-SG segment 8 NS2 gene, complete cds	94.98	1157	MT711965.1
African horse sickness virus isolate V353.1 serotype 5 segment 8, complete sequence	95.06	1153	OM362305.1
African horsesickness virus isolate Jane5 NS2 gene, complete cds	96.45	1098	HM035450.1
African horsesickness virus isolate Jane8 NS2 gene, complete cds	96.36	1098	HM035447.1
African horse sickness virus 1 strain 1/E.caballus/THA/2020/CU-3 NS2 gene, complete cds	95.11	1145	MW387433.1
African horse sickness virus isolate V349.1 serotype 1 segment 8, complete sequence	94.88	1153	OM289926.1
African horsesickness virus isolate Jane4 NS2 gene, complete cds	96.27	1098	HM035451.1
African horsesickness virus isolate Jane2 NS2 gene, complete cds	96.27	1098	HM035453.1
African horse sickness virus isolate HS 145/09 NS2 gene, complete cds	94.43	1166	KP033474.1
African horsesickness virus isolate Jane1 NS2 gene, complete cds	96.08	1098	HM035481.1
African horsesickness virus isolate Jane9 NS2 gene, complete cds	96.08	1098	HM035446.1
African horse sickness virus 4 isolate AHSV-4_1927_14 segment 8, complete sequence	94.34	1166	KP939659.1
African horse sickness virus isolate V351.1 serotype 3 segment 8, complete sequence	94.55	1156	OM362285.1
African horsesickness virus isolate E12605 NS2 gene, complete cds	95.81	1098	HM035456.1
African horse sickness virus isolate V356.1 serotype 8 segment 8, complete sequence	94.96	1130	OM362335.1
African horse sickness virus isolate V352.1 serotype 4 segment 8, complete sequence	94.69	1131	OM362295.1
African horse sickness virus isolate V355.1 serotype 7 segment 8, complete sequence	94.6	1130	OM362325.1
African horse sickness virus isolate V350.1 serotype 2 segment 8, complete sequence	94.52	1131	OM289936.1
African horse sickness virus isolate V357.1 serotype 9 segment 8, complete sequence	94.51	1130	OM362345.1
African horse sickness virus isolate V354.1 serotype 6 segment 8, complete sequence	94.43	1131	OM362315.1
African horsesickness virus isolate E12205 NS2 gene, complete cds	95.26	1098	HM035474.1
African horsesickness virus isolate E23904 NS2 gene, complete cds	95.26	1098	HM035477.1
African horsesickness virus isolate E07705 NS2 gene, complete cds	95.17	1098	HM035466.1
African horsesickness virus isolate E13005 NS2 gene, complete cds	95.17	1098	HM035455.1
African horsesickness virus isolate E06405 NS2 gene, complete cds	95.17	1098	HM035470.1
African horsesickness virus isolate E11205 NS2 gene, complete cds	95.17	1098	HM035463.1
African horsesickness virus isolate E09104 NS2 gene, complete cds	95.08	1098	HM035480.1
African horsesickness virus isolate E11605 NS2 gene, complete cds	95.08	1098	HM035459.1
African horsesickness virus isolate E08705 NS2 gene, complete cds	95.08	1098	HM035465.1
African horsesickness virus isolate E12505 NS2 gene, complete cds	95.08	1098	HM035457.1
African horsesickness virus isolate E11305 NS2 gene, complete cds	95.08	1098	HM035460.1
African horsesickness virus isolate E07205 NS2 gene, complete cds	95.08	1098	HM035469.1
African horsesickness virus isolate E08805 NS2 gene, complete cds	94.99	1098	HM035464.1
African horsesickness virus isolate E00605 NS2 gene, complete cds	94.99	1098	HM035476.1
African horsesickness virus isolate E09605 NS2 gene, complete cds	94.99	1098	HM035462.1
African horsesickness virus isolate E12005 NS2 gene, complete cds	94.9	1098	HM035458.1
African horsesickness virus isolate E14405 NS2 gene, complete cds	94.9	1098	HM035454.1
African horsesickness virus isolate E04205 NS2 gene, complete cds	94.9	1098	HM035482.1
African horsesickness virus isolate E07305 NS2 gene, complete cds	94.9	1098	HM035467.1
African horsesickness virus isolate E00705 NS2 gene, complete cds	94.81	1098	HM035475.1
African horsesickness virus isolate E07105 NS2 gene, complete cds	94.81	1098	HM035471.1
African horsesickness virus isolate E07505 NS2 gene, complete cds	94.81	1098	HM035473.1
African horsesickness virus isolate E03605 NS2 gene, complete cds	94.63	1098	HM035472.1
African horsesickness virus isolate E10505 NS2 gene, complete cds	94.63	1098	HM035461.1
African horsesickness virus isolate Jane3 NS2 gene, complete cds	94.63	1098	HM035452.1
African horsesickness virus isolate E16004 NS2 gene, complete cds	94.63	1098	HM035478.1
African horsesickness virus isolate E06805 NS2 gene, complete cds	94.54	1098	HM035468.1
African horsesickness virus isolate E14904 NS2 gene, complete cds	94.54	1098	HM035479.1
