# Supplementary material for: Identification and Genetic Characterization of a Strain of African Horse Sickness Virus Serotype 1 and Its Safety Evaluation in a Mouse Model
Source: Microorganisms. 2025 Oct 6;13(10):2314. doi: 10.3390/microorganisms13102314 (PMC12566010; doi:10.3390/microorganisms13102314)
Supplement: Supplementary file 1 [file microorganisms-13-02314-s001.zip › Table S8.xlsx]

## Sheet: NS3
Table S8. Blast N search results for ns3 segment of the AHSV/C
Description	Percent identity	Accession Length	Accession
African horse sickness virus isolate 1180 segment 10, complete sequence	97.25	763	KP009720.1
African horse sickness virus 2 strain 2/Labstr/ZAF/1998/OBP-252.1 segment 10 NS3 (NS3) gene, complete cds	96.59	763	KT715610.1
African horse sickness virus 2 isolate AHSV-2_82_61_3S segment 10, complete sequence	96.59	763	KY471544.1
African horse sickness virus 2 non-structural protein (NS3) gene, complete cds	96.59	764	U59279.1
African horse sickness virus isolate HS 82/61 NS3 gene, complete cds	96.46	763	KF860005.1
African horse sickness virus 2 isolate AHSV-2_82_61_LP segment 10, complete sequence	96.46	763	KY471543.1
African horse sickness virus 2 strain 2/Labstr/ZAF/1961/OVI-HS82/61 segment 10 NS3 (NS3) gene, complete cds	96.46	763	KT030589.1
African horse sickness virus isolate Westerman segment 10, complete sequence	96.33	763	KP009790.1
African horse sickness virus 1 strain 1/E.caballus-tc/ZAF/2010/Mooi River-E100249 segment 10 NS3 (NS3) gene, complete cds	96.33	763	KT030389.1
African horse sickness virus 1 isolate E160307_EP09512 NS3 gene, complete cds	96.2	763	KX987187.1
African horse sickness virus 1 isolate AHSV-1_107_09 segment 10, complete sequence	96.2	763	KP939413.1
African horse sickness virus 1 NS3 gene for Non-Structural protein 3, genomic RNA	96.2	763	AM883173.1
African horse sickness virus 1 isolate AHSV-1_29_62 segment 10, complete sequence	96.07	763	KP939416.1
African horse sickness virus 1 isolate E160445_PRL160501 NS3 gene, complete cds	96.07	763	KX987217.1
African horse sickness virus 1 strain HS29/62 NS3 gene, complete cds	96.07	763	FJ183373.1
African horse sickness virus 1 isolate 29/62 segment 10, complete sequence	96.07	763	OL581623.1
African horse sickness virus 1 strain 1/E.caballus-tc/ZAF/2004/Derdepoort-E040253_5 segment 10 NS3 (NS3) gene, complete cds	96.07	763	KT030449.1
African horse sickness virus 1 strain 1/E.caballus-tc/ZAF/2011/Mamre-E110411_1 segment 10 NS3 (NS3) gene, complete cds	96.07	763	KT070466.1
African horse sickness virus 1 NS3 gene, complete cds	96.07	762	FJ011116.1
African horse sickness virus strain HS82/61 serotype 2 segment 10, complete sequence	96.53	749	OM401832.1
African horse sickness virus isolate HS 29/62 2S NS3 gene, complete cds	95.94	762	KF859995.1
African horse sickness virus 1 strain 1/E.caballus-tc/ZAF/2004/Elsenburg-E040020 segment 10 NS3 (NS3) gene, complete cds	95.94	763	KT186906.1
African horse sickness virus 1 isolate AHSV-1_29_62_MP segment 10, complete sequence	95.94	763	KY471539.1
African horse sickness virus 1 strain 1/E.caballus-tc/ZAF/2011/Mamre-E110143_1 segment 10 NS3 (NS3) gene, complete cds	95.94	763	KT070456.1
African horse sickness virus NS3 gene for non-structural protein 3, serotype 8	95.93	764	AJ007307.1
African horse sickness virus serotype 1 NS3 and NS3a protein gene, complete cds	95.93	764	U02711.1
African horse sickness virus 1 strain 1/E.caballus-tc/ZAF/2004/Elsenburg-E040019 segment 10 NS3 (NS3) gene, complete cds	95.81	763	KT715650.1
African horse sickness virus strain HS29/62 serotype 1 segment 10, complete sequence	96.15	754	OM401822.1
African horsesickness virus isolate HS 02/07 non-structural protein NS3 gene, complete cds	95.81	763	FJ196593.1
African horse sickness virus isolate HS 90/07 segment 10, complete sequence	95.81	763	KP009640.1
African horse sickness virus 2 isolate AHSV-2_6_81 segment 10, complete sequence	95.67	763	KP939475.1
African horse sickness virus 2 isolate AHSV-2_81_03 segment 10, complete sequence	95.67	763	KP939476.1
Orbivirus alphaequi isolate THA2020/01 segment 10 NS3 (NS3) gene, complete cds	95.54	763	MT586221.1
African horse sickness virus 2 isolate AHSV-2_40_00 segment 10, complete sequence	95.41	763	KP939474.1
African horse sickness virus 1 strain 1/E.caballus-tc/ZAF/2004/Hoedspruit-E040159 segment 10 NS3 (NS3) gene, complete cds	95.41	763	KT030489.1
African horse sickness virus 5 isolate AHSV-5_93_00 segment 10, complete sequence	95.28	763	KP939797.1
African horse sickness virus isolate V349.1 serotype 1 segment 10, complete sequence	96.09	742	OM289928.1
African horse sickness virus 1 isolate AHSV-1_44_00 segment 10, complete sequence	95.28	763	KP939417.1
African horse sickness virus 2 isolate AHSV-2_20_01 segment 10, complete sequence	95.28	763	KP939472.1
African horse sickness virus isolate HS21/07 segment 10, complete sequence	95.15	763	KP009630.1
African horse sickness virus 2 isolate AHSV-2_20_09 segment 10, complete sequence	95.15	763	KP939473.1
African horse sickness virus 1 strain 1/E.caballus-tc/ZAF/2006/Onderstepoort-E060043 segment 10 NS3 (NS3) gene, complete cds	95.15	763	KT030509.1
African horse sickness virus 2 strain 2/E.caballus-tc/ZAF/2012/Mokopane-E120203 segment 10 NS3 (NS3) gene, complete cds	95.02	763	KT030369.1
African horse sickness virus 1 isolate AHSV-1_29_02 segment 10, complete sequence	94.89	763	KP939415.1
African horse sickness virus 4 strain 4/E.caballus-tc/NAM/2004/Okahanja-E040239 segment 10 NS3 (NS3) gene, complete cds	94.9	763	KT030519.1
African horse sickness virus 1 strain 1/E.caballus-tc/ZAF/2005/Pretoria-E050035 segment 10 NS3 (NS3) gene, complete cds	94.76	763	KT030469.1
African horse sickness virus 1 strain 1/E.caballus/THA/2020/CU-3 NS3 gene, complete cds	95.66	738	MW387435.1
African horse sickness virus isolate V350.1 serotype 2 segment 10, complete sequence	95.86	727	OM289938.1
African horse sickness virus isolate V353.1 serotype 5 segment 10, complete sequence	94.2	741	OM362307.1
African horse sickness virus 1 isolate 110983/63-Thailand-NParks-SG segment 10 NS3 gene, partial cds	94.85	717	MT711967.1
African horsesickness virus isolate Jane2 NS3 (S10) gene, complete cds	96.5	657	EU433409.1
African horse sickness virus 2 strain 2 82/61 nonstructural protein NS3 (S10) gene, complete cds	96.35	657	AF276694.1
African horsesickness virus isolate 1_2004_MP_DVTD_E29904 NS3 (S10) gene, complete cds	96.04	657	EU433471.1
African horsesickness virus isolate Jane1 NS3 (S10) gene, complete cds	95.89	657	EU433410.1
African horsesickness virus isolate 1_2004_GP_DVTD_E25304_5 NS3 (S10) gene, complete cds	95.74	657	EU433482.1
African horsesickness virus isolate 1_2004_WP_DVTD_E03404 NS3 (S10) gene, complete cds	95.59	657	EU433546.1
African horse sickness virus 2 strain 2 nonstructural protein NS3 (S10) gene, complete cds	95.59	657	AF276693.1
African horsesickness virus isolate 5_2005_KZ_DVTD_E04205 NS3 (S10) gene, complete cds	95.13	657	EU433465.1
African horsesickness virus isolate 2_2004_KZ_DVTD_E04404 NS3 (S10) gene, complete cds	95.13	657	EU433543.1
African horsesickness virus isolate 5_2005_KZ_DVTD_E00705 NS3 (S10) gene, complete cds	94.98	657	EU433469.1
African horsesickness virus isolate 5_2005_LP_DVTD_E14405 NS3 (S10) gene, complete cds	94.98	657	EU433433.1
African horsesickness virus isolate 1_2006_GP_DVTD_E04306 NS3 (S10) gene, complete cds	94.67	657	EU433425.1
African horsesickness virus isolate 5_2006_WP_DVTD_E10306 NS3 (S10) gene, complete cds	94.67	657	EU433416.1
African horse sickness virus 2 strain 2 nonstructural protein NS3 (S10) gene, complete cds	94.37	657	AF276700.1
African horsesickness virus isolate 4_2004_NA_DVTD_E23904 NS3 (S10) gene, complete cds	94.38	657	EU433491.1
African horsesickness virus isolate 1_2005_GP_DVTD_E07505 NS3 (S10) gene, complete cds	94.22	657	EU433455.1
African horsesickness virus isolate 5_2006_GP_DVTD_E01506 NS3 (S10) gene, complete cds	94.22	657	EU433431.1
African horsesickness virus isolate 2_2004_GP_DVTD_E14904 NS3 (S10) gene, complete cds	94.06	657	EU433521.1
African horsesickness virus isolate 5_2005_GP_DVTD_E12005 NS3 (S10) gene, complete cds	94.06	657	EU433438.1
African horsesickness virus isolate 5_2006_GP_DVTD_E03906 NS3 (S10) gene, complete cds	94.06	657	EU433426.1
African horsesickness virus isolate 5_2006_GP_DVTD_E05606 NS3 (S10) gene, complete cds	93.91	657	EU433420.1
African horse sickness virus 8 strain 8 nonstructural protein NS3 (S10) gene, complete cds	76.84	654	AF276690.1
