# Supplementary material for: Identification and Genetic Characterization of a Strain of African Horse Sickness Virus Serotype 1 and Its Safety Evaluation in a Mouse Model
Source: Microorganisms. 2025 Oct 6;13(10):2314. doi: 10.3390/microorganisms13102314 (PMC12566010; doi:10.3390/microorganisms13102314)
Supplement: Supplementary file 1 [file microorganisms-13-02314-s001.zip › Table S9.xlsx]

## Sheet: VP4
Table S9. Blast N search results for vp4 segment of the AHSV/C
Description	Percent identity	Accession Length	Accession
African horse sickness virus 8 strain 8/Labstr/ZAF/1998/OBP-252.1 segment 4 VP4 (VP4) gene, complete cds	99.49	1978	KT715634.1
African horse sickness virus 5 strain AHSV-5/NAM2000 segment 4, complete sequence	97.88	1978	OP455578.1
African horse sickness virus isolate HS 82/61 VP4 gene, complete cds	91.35	1978	KF859999.1
African horse sickness virus 2 isolate AHSV-2_82_61_LP segment 4, complete sequence	91.25	1978	KY471495.1
African horse sickness virus isolate Westerman segment 4, complete sequence	91.2	1978	KP009784.1
African horse sickness virus isolate HS 10/62 2S VP4 gene, complete cds	91.2	1978	KF860029.1
African horse sickness virus 2 strain 2/Labstr/ZAF/1998/OBP-252.1 segment 4 VP4 (VP4) gene, complete cds	91.2	1978	KT715604.1
African horse sickness virus isolate HS 30/62 segment 4, complete sequence	91.05	1978	KM886347.1
African horse sickness virus 5 isolate AHSV-5_86_94 segment 4, complete sequence	91.05	1978	KP939735.1
African horsesickness virus strain PAKrrah/09 segment 4, complete sequence	91.05	1978	GQ506550.1
African horse sickness virus strain HS82/61 serotype 2 segment 4, complete sequence	91.28	1962	OM401826.1
African horse sickness virus 8 strain RSA/OBP/AHSV8/LAV VP4 (VP4) gene, complete cds	91.16	1968	ON630404.1
African horse sickness virus isolate 1180 segment 4, complete sequence	91	1978	KP009714.1
African horse sickness virus 5 isolate AHSV-5_13_94 segment 4, complete sequence	91	1978	KP939728.1
African horse sickness virus strain P-8wt_(A) segment 4, complete sequence	91	1977	MW038763.1
African horse sickness virus isolate HS 90/61 VP4 gene, complete cds	90.95	1978	KF860039.1
African horse sickness virus isolate HS31/62 2S VP4 gene, complete cds	90.96	1978	KF860019.1
African horse sickness virus strain HS10/62 serotype 8 segment 4, complete sequence	91.13	1961	OM401886.1
African horsesickness virus segment 4, complete sequence	90.9	1978	NC_006012.1
African horse sickness virus isolate Vryheid segment 4, complete sequence	90.9	1978	KP009774.1
African horse sickness virus 5 isolate AHSV-5_2_96 segment 4, complete sequence	90.9	1978	KP939730.1
African horse sickness virus 5 isolate 30/62 segment 4, complete sequence	91.01	1968	OL697712.1
African horse sickness virus 9 isolate AHSV-9_22L_03 segment 4, complete sequence	90.85	1978	KP940157.1
African horsesickness virus strain HS32/62 segment 4, complete sequence	90.8	1978	JQ796727.1
African horse sickness virus isolate HS 39/63 1S VP4 gene, complete cds	90.8	1978	KF860009.1
African horse sickness virus 4 strain 4/Labstr/ZWE/1962/OVI-HS32/62 segment 4 VP4 (VP4) gene, complete cds	90.8	1978	KT030603.1
African horse sickness virus 4 isolate AHSV-4_68_09 segment 4, complete sequence	90.75	1978	KP939614.1
African horse sickness virus 6 isolate AHSV-6_19_98 segment 4, complete sequence	90.75	1978	KP939839.1
African horse sickness virus 6 isolate AHSV-6_93_99 segment 4, complete sequence	90.75	1978	KP939849.1
African horse sickness virus strain HS30/62 serotype 5 segment 4, complete sequence	90.97	1960	OM401856.1
African horse sickness virus 3 strain 3/Labstr/ZAF/1963/OVI-HS13/63 segment 4 VP4 (VP4) gene, complete cds	90.75	1978	KT030593.1
African horse sickness virus isolate HS 72/08 segment 4, complete sequence	90.75	1978	KP009734.1
African horse sickness virus 7 isolate AHSV-7_105_99 segment 4, complete sequence	90.75	1978	KP939949.1
African horse sickness virus segment 4, complete sequence	90.75	1977	KM609468.1
African horse sickness virus strain HS90/61 serotype 9 segment 4, complete sequence	90.89	1965	OM401896.1
African horse sickness virus 1 strain 1/E.caballus-tc/ZAF/2004/Troughend-E040031 segment 4 VP4 (VP4) gene, complete cds	90.7	1978	KT186930.1
African horse sickness virus 1 strain 1/E.caballus-tc/ZAF/2006/Onderstepoort-E060043 segment 4 VP4 (VP4) gene, complete cds	90.7	1978	KT030503.1
African horse sickness virus 3 isolate AHSV-3_DG25324_14 segment 4, complete sequence	90.7	1978	KP939511.1
African horse sickness virus 1 strain 1/E.caballus-tc/ZAF/2014/Porterville-E140485_WC00522 segment 4 VP4 (VP4) gene, complete cds	90.7	1978	KT187080.1
African horse sickness virus 4 isolate AHSV-4_37_98 segment 4, complete sequence	90.7	1978	KP939611.1
African horse sickness virus 1 VP4 gene for Viral Protein 4, genomic RNA	90.7	1978	AM883167.1
African horse sickness virus 3 strain 3/Labstr/ZAF/1998/OBP-116 segment 4 VP4 (VP4) gene, complete cds	90.7	1978	KT030343.1
African horsesickness virus segment 4, complete sequence	90.7	1978	JQ742009.1
African horse sickness virus 1 VP4 gene, complete cds	90.65	1978	FJ011110.1
African horse sickness virus isolate L segment 4, complete sequence	90.65	1978	KP009764.1
African horse sickness virus isolate HS13/63 segment 4, complete sequence	90.55	1978	KM886357.1
African horse sickness virus strain HS31/62 serotype 7 segment 4, complete sequence	90.88	1961	OM401876.1
African horse sickness virus 7 isolate AHSV-7_67_99 segment 4, complete sequence	90.65	1978	KP939954.1
African horse sickness virus 1 isolate AHSV-1_29_62_MP segment 4, complete sequence	90.65	1978	KY471491.1
African horse sickness virus isolate HS 73/08 segment 4, complete sequence	90.65	1978	KP009644.1
African horse sickness virus 1 strain 1/E.caballus-tc/ZAF/2011/Mamre-E110143_1 segment 4 VP4 (VP4) gene, complete cds	90.65	1978	KT070450.1
African horse sickness virus 1 isolate AHSV-1_29_62_SJ segment 4, complete sequence	90.65	1978	KY471492.1
African horse sickness virus isolate HS32/62 10S-10BHK-3LP-5Vero-1S segment 4, complete sequence	90.65	1978	KM820852.1
African horse sickness virus 7 strain 7/Labstr/ZAF/1998/OBP-252.1 segment 4 VP4 (VP4) gene, complete cds	90.65	1978	KT715624.1
African horse sickness virus strain R-V4 segment 4, complete sequence	90.65	1978	MW038767.1
African horse sickness virus 1 strain 1/E.caballus-tc/ZAF/2010/Mooi River-E100249 segment 4 VP4 (VP4) gene, complete cds	90.65	1978	KT030383.1
African horse sickness virus 1 strain HS29/62 VP4 gene, complete cds	90.65	1978	FJ183367.1
African horse sickness virus 7 strain RSA/OBP/AHSV7/LAV VP4 (VP4) gene, complete cds	90.71	1975	ON809526.1
African horse sickness virus isolate Karen segment 4, complete sequence	90.6	1978	KP009754.1
African horse sickness virus isolate HS21/07 segment 4, complete sequence	90.6	1978	KP009624.1
African horse sickness virus 3 isolate AHSV-3_109_08 segment 4, complete sequence	90.6	1978	KP939505.1
African horse sickness virus 6 isolate AHSV-6_110_00 segment 4, complete sequence	90.6	1978	KP939837.1
African horse sickness virus strain R-V2 segment 4, complete sequence	90.6	1978	MW038769.1
African horse sickness virus 1 strain 1/Labstr/ZAF/1998/OBP-116 segment 4 VP4 (VP4) gene, complete cds	90.6	1978	KT030333.1
African horse sickness virus 1 strain 1/E.caballus-tc/ZAF/2004/Kempton Park-E040264 segment 4 VP4 (VP4) gene, complete cds	90.6	1978	KT030493.1
African horse sickness virus 1 isolate E160307_EP09512 VP4 gene, complete cds	90.6	1978	KX987181.1
African horse sickness virus 4 isolate AHSV-4_31_00 segment 4, complete sequence	90.6	1978	KP939609.1
African horse sickness virus 7 isolate AHSV-7_34_01 segment 4, complete sequence	90.6	1978	KP939952.1
African horse sickness virus 1 strain 1/E.caballus-tc/ZAF/2011/Mamre-E110418_1 segment 4 VP4 (VP4) gene, complete cds	90.6	1978	KT070500.1
African horse sickness virus 1 strain 1/E.caballus-tc/ZAF/2014/Robertson-E140702_RB00008 segment 4 VP4 (VP4) gene, complete cds	90.55	1978	KT187090.1
African horse sickness virus 3 strain 3/E.caballus-tc/ZAF/2012/Kyalami-E120318 segment 4 VP4 (VP4) gene, complete cds	90.55	1978	KT030373.1
African horse sickness virus 4 isolate AHSV-4_65_00 segment 4, complete sequence	90.55	1978	KP939613.1
African horse sickness virus 4 isolate AHSV-4_90_01 segment 4, complete sequence	90.55	1978	KP939616.1
African horse sickness virus strain P-3att_(V) segment 4, complete sequence	90.62	1972	MW038764.1
African horse sickness virus 5 isolate AHSV-5_93_00 segment 4, complete sequence	90.55	1978	KP939737.1
African horse sickness virus 4 strain 4/E.caballus-tc/ZAF/2004/Onderstepoort-E040242 segment 4 VP4 (VP4) gene, complete cds	90.55	1978	KT007171.1
African horse sickness virus 1 strain 1/E.caballus-tc/ZAF/2004/Derdepoort-E040253_5 segment 4 VP4 (VP4) gene, complete cds	90.55	1978	KT030443.1
African horse sickness virus 1 strain 1/E.caballus-tc/ZAF/2004/Elsenburg-E040019 segment 4 VP4 (VP4) gene, complete cds	90.55	1978	KT715644.1
African horse sickness virus strain HS32/62 serotype 4 segment 4, complete sequence	90.72	1962	OM401846.1
African horse sickness virus 1 strain 1/E.caballus-tc/ZAF/2004/Elsenburg-E040020 segment 4 VP4 (VP4) gene, complete cds	90.5	1978	KT186900.1
African horse sickness virus 1 strain 1/E.caballus-tc/ZAF/2004/Elsenburg-E040021 segment 4 VP4 (VP4) gene, complete cds	90.5	1978	KT186910.1
African horse sickness virus strain HS39/63 serotype 6 segment 4, complete sequence	90.71	1960	OM401866.1
African horse sickness virus 1 strain 1/E.caballus-tc/ZAF/2014/Robertson-E140816_RB00221 segment 4 VP4 (VP4) gene, complete cds	90.5	1978	KT187230.1
African horse sickness virus 3 isolate AHSV-3_48_01 segment 4, complete sequence	90.44	1978	KP939510.1
African horse sickness virus isolate HS 128/06 segment 4, complete sequence	90.44	1978	KP009654.1
African horse sickness virus strain HS208/06 serotype 3 segment 4, complete sequence	90.66	1960	OM401836.1
African horse sickness virus 1 isolate AHSV-1_44_00 segment 4, complete sequence	90.44	1978	KP939387.1
African horse sickness virus 3 isolate AHSV-3_1_02 segment 4, complete sequence	90.44	1978	KP939508.1
African horse sickness virus strain HS29/62 serotype 1 segment 4, complete sequence	90.62	1961	OM401816.1
African horse sickness virus strain R-V78 segment 4 VP4 (VP4) gene, partial cds	90.54	1966	MW038766.1
African horse sickness virus 4 strain 4/E.caballus-tc/NAM/2004/Okahanja-E040239 segment 4 VP4 (VP4) gene, complete cds	90.39	1978	KT030513.1
African horse sickness virus 1 isolate AHSV-1_29_02 segment 4, complete sequence	90.39	1978	KP939385.1
African horse sickness virus 2 isolate AHSV-2_40_00 segment 4, complete sequence	90.39	1978	KP939438.1
African horse sickness virus 4 isolate 32/62 segment 4, complete sequence	90.57	1961	OL581647.1
African horse sickness virus 6 isolate AHSV-6_33-1_98 segment 4, complete sequence	90.35	1978	KP939843.1
African horse sickness virus segment 4 VP4 capping enzyme gene, complete cds	90.29	1978	AF246225.1
African horse sickness virus 6 isolate AHSV-6_4_98 segment 4, complete sequence	90.3	1978	KP939845.1
African horse sickness virus 8 strain 8/E.caballus-tc/NAM/2011/Windhoek-E110909_2 segment 4 VP4 (VP4) gene, complete cds	90.29	1978	KT030543.1
African horse sickness virus 8 isolate AHSV-8_9B_98 segment 4, complete sequence	90.24	1978	KP940044.1
African horse sickness virus 4 isolate AHSV-4_6_14 segment 4, complete sequence	90.24	1978	KP939615.1
African horse sickness virus 8 isolate AHSV-8_48_98 segment 4, complete sequence	90.24	1978	KP940040.1
African horse sickness virus 9 strain AHSV- 9/NAM2011 segment 4, complete sequence	90.24	1978	OP508201.1
African horse sickness virus strain R-V368 segment 4 VP4 (VP4) gene, partial cds	90.48	1954	MW038765.1
African horse sickness virus 4 isolate AHSV-4_1927_14 segment 4, complete sequence	90.19	1978	KP939607.1
African horse sickness virus 8 isolate AHSV-8_21_99 segment 4, complete sequence	90.19	1978	KP940036.1
African horse sickness virus 8 isolate AHSV-8_2_99 segment 4, complete sequence	90.19	1978	KP940038.1
African horse sickness virus isolate HS 29/00 segment 4, complete sequence	90.19	1978	KP009694.1
African horse sickness virus isolate V352.1 serotype 4 segment 4, complete sequence	90.37	1962	OM362291.1
African horse sickness virus 8 isolate AHSV-8_17_98 segment 4, complete sequence	90.14	1978	KP940035.1
African horse sickness virus isolate V355.1 serotype 7 segment 4, complete sequence	90.31	1961	OM362321.1
African horsesickness virus isolate HS 02/07 structural protein VP4 gene, complete cds	90.09	1978	FJ196587.1
African horse sickness virus isolate V357.1 serotype 9 segment 4, complete sequence	90.31	1960	OM362341.1
African horse sickness virus isolate V349.1 serotype 1 segment 4, complete sequence	90.17	1966	OM289922.1
African horse sickness virus 6 strain AHSV-6/NAM2011 segment 4, complete sequence	89.99	1978	OP508191.1
African horse sickness virus 4 isolate AHSV-4_19_97 segment 4, complete sequence	89.99	1978	KP939608.1
African horse sickness virus isolate V356.1 serotype 8 segment 4, complete sequence	90.16	1961	OM362331.1
African horse sickness virus isolate V354.1 serotype 6 segment 4, complete sequence	90.15	1960	OM362311.1
African horse sickness virus 7 strain 7/E.caballus-tc/NAM/2012/Windhoek-E120014_3 segment 4 VP4 (VP4) gene, complete cds	89.89	1978	KT030563.1
African horse sickness virus isolate HS 90/07 segment 4, complete sequence	89.89	1978	KP009634.1
African horse sickness virus isolate HS 02/75 segment 4, complete sequence	89.84	1978	KP009744.1
African horse sickness virus 7 isolate AHSV-7_1955_14 segment 4, complete sequence	89.79	1978	KP939950.1
African horse sickness virus 6 isolate 2/75 segment 4, complete sequence	89.79	1978	OL581657.1
African horse sickness virus isolate HS 145/09 VP4 gene, complete cds	89.79	1978	KP033469.1
African horse sickness virus 6 strain 6/Labstr/ZAF/1998/OBP-252.1 segment 4 VP4 (VP4) gene, complete cds	89.74	1978	KT715614.1
African horse sickness virus isolate V350.1 serotype 2 segment 4, complete sequence	89.95	1960	OM289932.1
African horse sickness virus 8 isolate AHSV-8_58_81 segment 4, complete sequence	89.69	1978	KP940041.1
African horse sickness virus isolate V353.1 serotype 5 segment 4, complete sequence	89.8	1961	OM362301.1
African horse sickness virus 5 isolate AHSV-5_47_86 segment 4, complete sequence	89.59	1978	KP939734.1
African horse sickness virus 2 isolate AHSV-2_6_81 segment 4, complete sequence	89.53	1978	KP939439.1
African horse sickness virus 3 isolate AHSV-3_14_98 segment 4, complete sequence	89.48	1978	KP939507.1
African horse sickness virus 6 isolate AHSV-6_68_00 segment 4, complete sequence	89.38	1978	KP939847.1
African horse sickness virus 5 isolate AHSV-5_35_09 segment 4, complete sequence	89.39	1978	KP939732.1
African horse sickness virus 2 isolate AHSV-2_81_03 segment 4, complete sequence	89.33	1978	KP939440.1
African horse sickness virus 2 isolate AHSV-2_20_01 segment 4, complete sequence	89.33	1978	KP939436.1
African horse sickness virus 7 strain 7/E.caballus-tc/ZAF/2010/Ballito-E100024 segment 4 VP4 (VP4) gene, complete cds	89.33	1978	KT030393.1
African horse sickness virus 8 strain AHSV-8/NAM2011 segment 4, complete sequence	89.28	1978	OP455608.1
African horse sickness virus 4 strain 4/E.caballus-tc/ZAF/2004/Johannesburg-E040169 segment 4 VP4 (VP4) gene, complete cds	89.28	1978	KT187030.1
African horse sickness virus 4 strain 4/E.caballus-tc/ZAF/2004/Derdepoort-E040091 segment 4 VP4 (VP4) gene, complete cds	89.23	1978	KT187060.1
African horse sickness virus 7 isolate AHSV-7_89_09 segment 4, complete sequence	89.23	1978	KP939955.1
African horse sickness virus isolate HS 28/08 segment 4, complete sequence	89.23	1978	KP009664.1
African horse sickness virus 9 isolate AHSV-9_38_09 segment 4, complete sequence	89.23	1978	KP940161.1
African horse sickness virus 9 isolate AHSV-9_15_02 segment 4, complete sequence	89.23	1978	KP940154.1
African horse sickness virus 9 isolate AHSV-9_43_01 segment 4, complete sequence	89.18	1978	KP940162.1
African horse sickness virus 8 strain AHSV-8/NAM2011 segment 4, complete sequence	89.18	1978	OP455598.1
African horse sickness virus 8 strain AHSV-5/NAM2011 segment 4, complete sequence	89.18	1978	OP432772.1
African horse sickness virus 5 strain 5/E.caballus-tc/ZAF/2010/Rustenburg-E100007 segment 4 VP4 (VP4) gene, complete cds	89.18	1978	KT030423.1
African horse sickness virus 8 strain 8/E.caballus-tc/NAM/2011/Windhoek-E110905_1 segment 4 VP4 (VP4) gene, complete cds	89.18	1978	KT030533.1
African horse sickness virus 9 strain 9/E.caballus-tc/ZAF/2013/Estcourt-E130453_EP01862 segment 4 VP4 (VP4) gene, complete cds	89.13	1978	KT030403.1
African horse sickness virus 9 isolate AHSV-9_6_01 segment 4, complete sequence	89.13	1978	KP940164.1
African horse sickness virus 9 isolate AHSV-9_2_03 segment 4, complete sequence	89.13	1978	KP940159.1
African horse sickness virus 8 strain 8/E.caballus-tc/NAM/2011/Windhoek-E110916_1 segment 4 VP4 (VP4) gene, complete cds	89.13	1978	KT030553.1
African horse sickness virus 4 strain 4/E.caballus-tc/ZAF/2014/Bredell-E140260_EP04229 segment 4 VP4 (VP4) gene, complete cds	89.13	1978	KT003693.1
African horse sickness virus 9 isolate AHSV-9_2033_14 segment 4, complete sequence	89.13	1978	KP940156.1
African horse sickness virus 8 isolate AHSV-8_9_98 segment 4, complete sequence	89.13	1978	KP940045.1
African horse sickness virus isolate HS 23/08 segment 4, complete sequence	89.13	1978	KP009684.1
African horse sickness virus 2 strain 2/E.caballus-tc/ZAF/2012/Mokopane-E120203 segment 4 VP4 (VP4) gene, complete cds	89.13	1978	KT030363.1
African horse sickness virus 1 strain 1/E.caballus-tc/ZAF/2004/Hoedspruit-E040159 segment 4 VP4 (VP4) gene, complete cds	89.13	1978	KT030483.1
African horse sickness virus isolate HS 83/04 segment 4, complete sequence	89.08	1978	KP009724.1
Orbivirus alphaequi isolate THA2020/01 segment 4 VP4 (VP4) gene, complete cds	89.07	1977	MT586215.1
African horse sickness virus 6 strain AHSV-6/NAM2011 segment 4, complete sequence	89.08	1978	OP455588.1
African horse sickness virus 6 isolate AHSV-6_26_03 segment 4, complete sequence	89.08	1978	KP939840.1
African horse sickness virus 8 isolate AHSV-8_96_94 segment 4, complete sequence	89.08	1978	KP940043.1
African horse sickness virus 7 isolate AHSV-7_3_99 segment 4, complete sequence	89.08	1978	KP939953.1
African horse sickness virus isolate HS 04/08 segment 4, complete sequence	89.03	1978	KP009674.1
African horse sickness virus 9 isolate AHSV-9_3_14 segment 4, complete sequence	89.03	1978	KP940160.1
African horse sickness virus 9 isolate AHSV-9_22S_03 segment 4, complete sequence	89.03	1978	KP940158.1
African horse sickness virus 1 strain 1/E.caballus-tc/ZAF/2005/Hartbeespoort-E050075 segment 4 VP4 (VP4) gene, complete cds	89.03	1978	KT030473.1
African horse sickness virus 6 isolate AHSV-6_14_01 segment 4, complete sequence	89.03	1978	KP939838.1
African horse sickness virus 6 strain 6/E.caballus-tc/ZAF/2012/Vaalwater-E120207 segment 4 VP4 (VP4) gene, complete cds	89.03	1978	KT030413.1
African horse sickness virus 4 strain 4/E.caballus-tc/ZAF/2012/Bynespoort-E120200 segment 4 VP4 (VP4) gene, complete cds	89.03	1978	KT030453.1
African horse sickness virus 9 isolate AHSV-9_1945_14 segment 4, complete sequence	89.03	1978	KP940155.1
African horse sickness virus 6 strain AHSV-6/NAM2011 segment 4, complete sequence	89.09	1970	OP508211.1
African horse sickness virus isolate HS 27/08 segment 4, complete sequence	88.98	1978	KP009704.1
African horse sickness virus 1 isolate 110983/63-Thailand-NParks-SG segment 4 VP4 gene, complete cds	89.08	1969	MT711961.1
African horse sickness virus 1 strain 1/E.caballus-tc/ZAF/2005/Pretoria-E050035 segment 4 VP4 (VP4) gene, complete cds	88.98	1978	KT030463.1
African horse sickness virus 8 strain 8/E.caballus-tc/ZAF/2013/Lydenburg-E130450_EP01858 segment 4 VP4 (VP4) gene, complete cds	88.93	1978	KT030433.1
African horse sickness virus 5 strain 5/E.caballus-tc/NAM/2005/Okahanja-E050105 segment 4 VP4 (VP4) gene, complete cds	88.93	1978	KT030523.1
African horse sickness virus 2 isolate AHSV-2_20_09 segment 4, complete sequence	88.88	1978	KP939437.1
African horse sickness virus 6 isolate AHSV-6_63_09 segment 4, complete sequence	88.83	1978	KP939846.1
African horse sickness virus isolate V351.1 serotype 3 segment 4, complete sequence	88.96	1965	OM362281.1
