# Supplementary material for: Identification and Genetic Characterization of a Strain of African Horse Sickness Virus Serotype 1 and Its Safety Evaluation in a Mouse Model
Source: Microorganisms. 2025 Oct 6;13(10):2314. doi: 10.3390/microorganisms13102314 (PMC12566010; doi:10.3390/microorganisms13102314)
Supplement: Supplementary file 1 [file microorganisms-13-02314-s001.zip › Table S10.xlsx]

## Sheet: VP5
Table S10. Blast N search results for vp5 segment of the AHSV/C
Description	Percent identity	Accession Length	Accession
African horse sickness virus 2 isolate AHSV-2_82_61_LP segment 6, complete sequence	96.74	1564	KY471511.1
African horse sickness virus isolate HS 82/61 VP5 gene, complete cds	96.68	1564	KF860001.1
African horse sickness virus 2 strain 2/Labstr/ZAF/1998/OBP-252.1 segment 6 VP5 (VP5) gene, complete cds	96.61	1564	KT715605.1
African horse sickness virus strain HS82/61 serotype 2 segment 6, complete sequence	96.64	1548	OM401828.1
African horse sickness virus 2 isolate AHSV-2_6_81 segment 6, complete sequence	95.72	1564	KP939451.1
African horse sickness virus 1 isolate AHSV-1_29_02 segment 6, complete sequence	95.65	1564	KP939395.1
African horse sickness virus 2 isolate AHSV-2_81_03 segment 6, complete sequence	95.59	1564	KP939452.1
African horsesickness virus isolate HS 02/07 structural protein VP5 gene, complete cds	95.53	1565	FJ196589.1
African horse sickness virus isolate HS 90/07 segment 6, complete sequence	95.52	1564	KP009636.1
Orbivirus alphaequi isolate THA2020/01 segment 6 VP5 (VP5) gene, complete cds	95.46	1564	MT586217.1
African horse sickness virus 2 isolate AHSV-2_40_00 segment 6, complete sequence	95.33	1564	KP939450.1
African horse sickness virus 1 strain 1/E.caballus-tc/ZAF/2005/Pretoria-E050035 segment 6 VP5 (VP5) gene, complete cds	95.33	1564	KT030464.1
African horse sickness virus isolate V350.1 serotype 2 segment 6, complete sequence	95.5	1555	OM289934.1
African horse sickness virus 2 isolate AHSV-2_20_01 segment 6, complete sequence	95.27	1564	KP939448.1
African horse sickness virus 1 isolate AHSV-1_44_00 segment 6, complete sequence	95.27	1564	KP939397.1
African horse sickness virus isolate V349.1 serotype 1 segment 6, complete sequence	95.36	1553	OM289924.1
African horse sickness virus 1 strain 1/E.caballus-tc/ZAF/2006/Onderstepoort-E060043 segment 6 VP5 (VP5) gene, complete cds	95.14	1564	KT030504.1
African horse sickness virus isolate HS21/07 segment 6, complete sequence	95.14	1564	KP009626.1
African horse sickness virus 1 strain 1/E.caballus-tc/ZAF/2004/Hoedspruit-E040159 segment 6 VP5 (VP5) gene, complete cds	95.08	1564	KT030484.1
African horse sickness virus 2 isolate AHSV-2_20_09 segment 6, complete sequence	95.08	1564	KP939449.1
African horse sickness virus 2 strain 2/E.caballus-tc/ZAF/2012/Mokopane-E120203 segment 6 VP5 (VP5) gene, complete cds	94.95	1564	KT030364.1
African horse sickness virus 1 strain 1/E.caballus/THA/2020/CU-3 VP5 gene, complete cds	95.38	1539	MW387431.1
African horse sickness virus 1 isolate 110983/63-Thailand-NParks-SG segment 6 VP5 gene, partial cds	95.26	1478	MT711963.1
African horse sickness virus 1 isolate E160445_PRL160501 VP5 gene, complete cds	85.29	1564	KX987212.1
African horse sickness virus 1 strain 1/E.caballus-tc/ZAF/2014/Robertson-E140702_RB00008 segment 6 VP5 (VP5) gene, complete cds	85.23	1564	KT187091.1
African horse sickness virus 1 strain 1/E.caballus-tc/ZAF/2014/Robertson-E140816_RB00221 segment 6 VP5 (VP5) gene, complete cds	85.23	1564	KT187231.1
African horse sickness virus 1 strain 1/E.caballus-tc/ZAF/2010/Mooi River-E100249 segment 6 VP5 (VP5) gene, complete cds	85.23	1564	KT030384.1
African horse sickness virus 1 strain 1/E.caballus-tc/ZAF/2014/Saron-E140526_WC00482 segment 6 VP5 (VP5) gene, complete cds	85.23	1564	KT187151.1
African horse sickness virus 1 isolate E160307_EP09512 VP5 gene, complete cds	85.23	1564	KX987182.1
African horse sickness virus 1 VP5 gene for Viral Protein 5, genomic RNA	85.17	1564	AM883169.1
African horse sickness virus 1 strain 1/E.caballus-tc/ZAF/2004/Derdepoort-E040253_5 segment 6 VP5 (VP5) gene, complete cds	85.17	1564	KT030444.1
African horse sickness virus 1 strain 1/E.caballus-tc/ZAF/2014/Porterville-E140485_WC00522 segment 6 VP5 (VP5) gene, complete cds	85.17	1564	KT187081.1
African horse sickness virus 1 strain 1/E.caballus-tc/ZAF/2014/Saron-E140526_WC00493 segment 6 VP5 (VP5) gene, complete cds	85.17	1564	KT187181.1
African horse sickness virus 1 strain 1/E.caballus-tc/ZAF/2014/Porterville-E140485_WC00528 segment 6 VP5 (VP5) gene, complete cds	85.17	1564	KT187101.1
African horse sickness virus 1 isolate AHSV-1_29_62_LP(B) segment 6, complete sequence	85.1	1564	KY471506.1
African horse sickness virus 1 strain 1/E.caballus-tc/ZAF/2011/Mamre-E110180_WC44 segment 6 VP5 (VP5) gene, complete cds	85.1	1564	KT070491.1
African horse sickness virus 1 strain 1/E.caballus-tc/ZAF/2014/Porterville-E140536_WC00508 segment 6 VP5 (VP5) gene, complete cds	85.1	1564	KT187221.1
African horse sickness virus 1 strain HS29/62 VP5 gene, complete cds	85.1	1564	FJ183369.1
African horse sickness virus 1 isolate AHSV-1_29_62_MP segment 6, complete sequence	85.1	1564	KY471507.1
African horse sickness virus strain HS29/62 serotype 1 segment 6, complete sequence	85.01	1548	OM401818.1
African horse sickness virus isolate 1180 segment 6, complete sequence	84.65	1564	KP009716.1
African horse sickness virus 2 isolate vAHS2-6 outer capsid protein (VP5) gene, partial cds	96.53	864	EU303176.1
African horse sickness virus 1 isolate vAHS1-6 outer capsid protein (VP5) gene, partial cds	84.49	864	EU303175.1
African horsesickness virus serotype 8 segment 6 outer capsid protein VP5 (VP5) gene, complete cds	73.21	1566	DQ868780.1
African horse sickness virus 8 isolate AHSV-8_9_98 segment 6, complete sequence	73.06	1566	KP940069.1
